# Supplementary material for: Quantitative Proteomics Reveals the Beneficial Effects of Low Glucose on Neuronal Cell Survival in an in vitro Ischemic Penumbral Model
Source: Front Cell Neurosci. 2020 Sep 1;14:272. doi: 10.3389/fncel.2020.00272 (PMC7491318; doi:10.3389/fncel.2020.00272)
Supplement: Supplementary file 1 [file Table_1.XLSX]

## Sheet: Table S1
Table S1. Sample and QC arrangement in the proteomic detection
Run Order	Raw Data Name	Group	Replicate
1	ID42079_04_FSN20357_5167_103118	QC	1
2	ID42074_01_FSN20357_5167_103118	H+LG	3
3	ID42068_01_FSN20357_5167_103118	H+LG	1
4	ID42070_01_FSN20357_5167_103118	N+G	2
5	ID42079_05_FSN20357_5167_103118	QC	2
6	ID42073_01_FSN20357_5167_103118	N+G	3
7	ID42072_01_FSN20357_5167_103118	H-G	2
8	ID42069_01_FSN20357_5167_103118	H-G	1
9	ID42079_06_FSN20357_5167_103118	QC	3
10	ID42067_01_FSN20357_5167_110118	N+G	1
11	ID42071_01_FSN20357_5167_110118	H+LG	2
12	ID42075_01_FSN20357_5167_110118	H-G	3
13	ID42079_07_FSN20357_5167_110118	QC	4

## Sheet: Table S2
Table S2. Primers used in this study
Gene name	Forward (5'-3')	Reverse (5'-3')
GTR1	AGCAGCTGTCGGGTATCAAT	ACAGCGACACCACAGTGAAG
GYS1	GCAACCATCTTCACCACTCA	TCCATGCAGTACCGGTGATA
HXK1	CGGACCACAGTTGGCGTAGA	TCCCTTGCCACTGCCACTCT
HXK2	AGATGTGGTCACCTTGCTGAAGGA	GCCAACAATGAGGCCAACTTCACA
G6PI	GAAACCGCCCGACCAACTCTATT	CCTCCAGCTCCGGCTCAATT
PFKP	AGGAGGGCAAAGGAGTGTTT	TTGGCAGAAATCTTGGTTCC
PFKL	GCTGCAATGGAGAGTTGTGA	GGATGTTGAAAGGGTCCTCA
ALDOA	CTGAGCGACCACCATGTCTA	CCATGGCAATCTCCTCATT
GAPDH	CATGTTCCAGTATGACTCCACTC	GGCCTCACCCCATTTGATGT
TPIS	CCAGGAAGTTCTTCGTTGGGG	CAAAGTCGATGTAAGCGGTGG
PGM1	AGGACGTTGCCAAGATCAAC	CCACATCTGGCCATCTTTCT
PDK1	GGCGGCTTTGTGATTTGTAT	AGGAGGGCAAAGGAGTGTTT
β-actin	CGTGCGTGACATCAAAGAGAAG	GGCCATCTCCTGCTCGAA

## Sheet: Table S3
Table S3. Total detected peptides in all samples
Monoisotopic m/z	Charge from Search Result	Peak Time Score	Peak Centroid Time	Modified Peptide Sequence	PeptideTeller Probability	Primary Protein Name	Protein Description	Shared Proteins	N+G_rep1	H+LG_rep1	H-G_rep1	N+G_rep2	H+LG_rep2	H-G_rep2	N+G_rep3	H+LG_rep3	H-G_rep3	QC_1	QC_2	QC_3	QC 4
573.319	2	0.9193716, 0.9605559, 0.973809	43.403	YLQQELPVR	1	BCKD_MOUSE	[3-methyl-2-oxobutanoate dehydrogenase [lipoamide]] kinase, mitochondrial OS=Mus musculus GN=Bckdk PE=1 SV=1	SP|O55028|BCKD_MOUSE	14219476	19967874	16858076	17879950	17357986	20360688	15678651	21028254	22729596	22321220	17555806	17160708	20667332
921.991	2	0.85051775, 0.97393787, 0.97441083, 0.97467786	81.534	GILDGNSAPVFPQPFGVK	1	ADPRH_MOUSE	[Protein ADP-ribosylarginine] hydrolase OS=Mus musculus GN=Adprh PE=2 SV=1	SP|P54923|ADPRH_MOUSE	26870972	27872254	28792382	26037896	33969988	29617886	23015912	36700216	25332116	34237976	31030288	32151082	33150804
404.252	2	0.9126966, 0.9333568, 0.9707646	47.722	LYSLLAK	1	ADPRH_MOUSE	[Protein ADP-ribosylarginine] hydrolase OS=Mus musculus GN=Adprh PE=2 SV=1	SP|P54923|ADPRH_MOUSE	26805220	30793912	28983786	28179478	29632392	29411674	29773942	29093096	32000784	28985014	31944758	32301556	30129326
918.774	3	0.5956541, 0.72864723, 0.84995925, 0.96329355, 0.967359, 0.9679159, 0.9701164	79.285	VSDDTVMHLATAEALMEAGQSPDLPR	1	ADPRH_MOUSE	[Protein ADP-ribosylarginine] hydrolase OS=Mus musculus GN=Adprh PE=2 SV=1	SP|P54923|ADPRH_MOUSE	45521532	44875332	66008484	47924552	57032524	44010000	48168160	58452040	51659884	46722672	50471160	45000144	53346372
419.737	2	0.9477237, 0.95347446, 0.9717939	35.099	ALYSLGSK	1	ADPRH_MOUSE	[Protein ADP-ribosylarginine] hydrolase OS=Mus musculus GN=Adprh PE=2 SV=1	SP|P54923|ADPRH_MOUSE	13461295	18604922	17217888	11830834	22732484	19132820	16734965	16004642	18827676	18970580	19523782	19162340	22259236
535.242	3	0.9710241, 0.9733794	31.291	IPFNSHEGGC[160.0307]GAAMR	0.79	ADPRH_MOUSE	[Protein ADP-ribosylarginine] hydrolase OS=Mus musculus GN=Adprh PE=2 SV=1		14731009	16472018	14362584	14576608	22219242	21598728	12580545	24313900	18864598	21675908	21454924	16785094	19057892
804.06	3	0.9327858, 0.96304256, 0.96635336, 0.9673675	70.483	DGETIHQQLAQMGDLEAIDVAR	1	ADPRH_MOUSE	[Protein ADP-ribosylarginine] hydrolase OS=Mus musculus GN=Adprh PE=2 SV=1	SP|P54923|ADPRH_MOUSE	29358876	27093266	33292646	26098780	31650356	28367652	26647160	32880418	28288312	29553736	29124918	33027318	32378474
528.681	2	0.946039	22.648	DC[160.0307]MGDMDGR	1	ADPRH_MOUSE	[Protein ADP-ribosylarginine] hydrolase OS=Mus musculus GN=Adprh PE=2 SV=1		5.55215e+06	3.63336e+06	4841712	6449966	9563570	5.70463e+06	4.26459e+06	7739285	8221769	7619648	6277983	5.74726e+06	8.17763e+06
410.712	2	0.7644369, 0.9379965, 0.97489256	40.388	AMC[160.0307]IGLR	1	ADPRH_MOUSE	[Protein ADP-ribosylarginine] hydrolase OS=Mus musculus GN=Adprh PE=2 SV=1		14322775	18224124	16976014	15682552	20118116	23911340	14305204	24941644	22651946	18572844	22722738	21814226	20315876
759.427	2	0.9642842, 0.9659385, 0.97255766, 0.97266674	80.144	AVPLAGFGYGLPISR	0.98	PDK1_MOUSE	[Pyruvate dehydrogenase [lipoamide]] kinase isozyme 1, mitochondrial OS=Mus musculus GN=Pdk1 PE=2 SV=1	SP|Q8BFP9|PDK1_MOUSE	10530289	25113114	16044962	9801216	24893188	16526924	8.1296e+06	22684628	14650192	17792986	19513858	19212904	16546606
497.258	2	0.92251, 0.96714854	45.998	FSPSPLSMK	0.93	PDK1_MOUSE	[Pyruvate dehydrogenase [lipoamide]] kinase isozyme 1, mitochondrial OS=Mus musculus GN=Pdk1 PE=2 SV=1	SP|Q9JK42|PDK2_MOUSE;SP|Q8BFP9|PDK1_MOUSE	4.66184e+06	15892578	13280049	5658082	18462866	9585662	5469359	13472626	8.2452e+06	12186289	11766994	7816053	8775174
673.343	2	0.9084553, 0.96310794	55.28	LYAQYFQGDLK	1	PDK1_MOUSE	[Pyruvate dehydrogenase [lipoamide]] kinase isozyme 1, mitochondrial OS=Mus musculus GN=Pdk1 PE=2 SV=1	SP|Q8BFP9|PDK1_MOUSE	3.63154e+06	15824636	10069954	3.08601e+06	17977772	6972576	5125190	14145894	4729298	8322217	8802500	9814906	6.55011e+06
486.603	3	0.96115005, 0.9692667	62.831	MLLNQHSLLFGGK	1	PDK1_MOUSE	[Pyruvate dehydrogenase [lipoamide]] kinase isozyme 1, mitochondrial OS=Mus musculus GN=Pdk1 PE=2 SV=1	SP|Q8BFP9|PDK1_MOUSE	5.08124e+06	15474136	9545074	6110558	10921028	9937848	8144165	12741034	9173624	10524973	9944818	11507692	10905556
679.354	2	0.9141193, 0.9241021, 0.9790772	63.78	TIYEFTDTVIR	1	PDK1_MOUSE	[Pyruvate dehydrogenase [lipoamide]] kinase isozyme 1, mitochondrial OS=Mus musculus GN=Pdk1 PE=2 SV=1	SP|Q8BFP9|PDK1_MOUSE	10239520	21840742	8966037	5.67995e+06	14972693	13139741	4.18932e+06	17194158	9724215	10190195	14054016	12855050	13000639
894.887	2	0.95826995, 0.9667849, 0.9690249	35.006	TTPEADDWSNPSSEPR	1	PDK3_MOUSE	[Pyruvate dehydrogenase [lipoamide]] kinase isozyme 3, mitochondrial OS=Mus musculus GN=Pdk3 PE=2 SV=1	SP|Q922H2|PDK3_MOUSE	30734362	36439520	29551348	26217550	41699508	37141152	31522320	38793572	34400560	34873044	31146946	33001408	32138198
513.249	2	0.90368885, 0.97539073	29.937	ALSSESFER	1	PDK3_MOUSE	[Pyruvate dehydrogenase [lipoamide]] kinase isozyme 3, mitochondrial OS=Mus musculus GN=Pdk3 PE=2 SV=1	SP|Q922H2|PDK3_MOUSE	18208330	27784800	22836212	15503984	27684738	23845672	18512544	21638732	21345662	19426020	20526034	20961740	21500256
745.412	2	0.9389439, 0.97529566, 0.97664833, 0.97772646	76.035	AAPLAGFGYGLPISR	1	PDK3_MOUSE	[Pyruvate dehydrogenase [lipoamide]] kinase isozyme 3, mitochondrial OS=Mus musculus GN=Pdk3 PE=2 SV=1	SP|Q922H2|PDK3_MOUSE	42331756	66630472	53082016	40913784	60452212	56207584	40384668	59826400	51384324	50775632	49996256	50890112	56755968
459.231	2	0.94233, 0.9542935, 0.97114956	52.869	TSYMFLR	1	PDK3_MOUSE	[Pyruvate dehydrogenase [lipoamide]] kinase isozyme 3, mitochondrial OS=Mus musculus GN=Pdk3 PE=2 SV=1	SP|Q922H2|PDK3_MOUSE	15264277	22841576	17931822	12517354	21830730	16462577	16134562	24366494	17662984	17688510	20789386	17474624	19859012
542.312	2	0.974172	46.361	ISDLGGGVPLR	1	PDK3_MOUSE	[Pyruvate dehydrogenase [lipoamide]] kinase isozyme 3, mitochondrial OS=Mus musculus GN=Pdk3 PE=2 SV=1	SP|Q922H2|PDK3_MOUSE	24531154	23103326	20376270	22527484	24541978	24658738	15770198	20943004	21193778	19461550	21702778	23817878	27558816
715.024	3	0.6654873, 0.9463613, 0.9562056, 0.9616735	61.043	LFNYMYSTAPRPSLEPTR	0.99	PDK3_MOUSE	[Pyruvate dehydrogenase [lipoamide]] kinase isozyme 3, mitochondrial OS=Mus musculus GN=Pdk3 PE=2 SV=1	SP|Q922H2|PDK3_MOUSE	6105058	10971822	15930615	3.08628e+06	9750473	10040489	8577942	10491410	11073403	13587117	10949748	7.6685e+06	12009322
435.721	2	0.9711277, 0.97154856, 0.9789649	30.688	YFQGDLK	1	PDK3_MOUSE	[Pyruvate dehydrogenase [lipoamide]] kinase isozyme 3, mitochondrial OS=Mus musculus GN=Pdk3 PE=2 SV=1	SP|Q922H2|PDK3_MOUSE	15638478	22878508	15122791	12503874	17057178	18419468	17719004	17559602	19737904	13176826	16501429	14280651	15975642
859.075	3	0.8582208, 0.9626423, 0.9655155, 0.9716036, 0.9755347	87.729	MLC[160.0307]EQYYLVAPELEVEEFNAK	1	PDK3_MOUSE	[Pyruvate dehydrogenase [lipoamide]] kinase isozyme 3, mitochondrial OS=Mus musculus GN=Pdk3 PE=2 SV=1		11363490	15324668	13385338	13712178	17037956	13977359	11853073	12727539	15462226	8895472	12710850	11441292	11100294
551.78754, 735.38086	3, 4	0.85256994, 0.8596734, 0.88503474, 0.9135699, 0.9163473, 0.93009484, 0.9463174, 0.95022047	59.033	MLINQHTLLFGGDTNPAHPK	0.97, 1.0	PDK3_MOUSE	[Pyruvate dehydrogenase [lipoamide]] kinase isozyme 3, mitochondrial OS=Mus musculus GN=Pdk3 PE=2 SV=1	SP|Q922H2|PDK3_MOUSE	38113996	58266036	34089180	43230012	40933056	42426220	36207412	42979100	36980948	41704684	39303224	39964628	31779580
575.626	3	0.91507304, 0.95349854, 0.95824826	50.084	HIGSIDPTC[160.0307]NVADVVK	1	PDK3_MOUSE	[Pyruvate dehydrogenase [lipoamide]] kinase isozyme 3, mitochondrial OS=Mus musculus GN=Pdk3 PE=2 SV=1		22115724	22480630	14958368	17520414	26473148	18809992	28177412	19901902	17048762	22386154	22584416	22086748	22136338
500.579	3	0.93869317, 0.9633548	45.686	EIQ[129.0426]SVLPDN[115.0269]Q[129.0426]TPR	0.64	CP24A_MOUSE	1,25-dihydroxyvitamin D(3) 24-hydroxylase, mitochondrial OS=Mus musculus GN=Cyp24a1 PE=2 SV=1		16655680	14349718	17082282	18161798	16323418	19375166	20615592	11376954	9322015	16820702	17806172	18554994	21377688
503.6109, 754.9125	2, 3	0.8968738, 0.9203834, 0.9326087, 0.945876, 0.9567541, 0.9573598, 0.9688445, 0.97412246	40.054	AQPDRPVSLEQLR	1	MTND_MOUSE	1,2-dihydroxy-3-keto-5-methylthiopentene dioxygenase OS=Mus musculus GN=Adi1 PE=1 SV=1	SP|Q99JT9|MTND_MOUSE	77284112	82786120	78561544	66509312	87534760	88893112	63132764	99673584	79914232	91364768	89409504	91615832	88875096
490.284	2	0.9238015, 0.93678707, 0.948116	65.238	TLGVLYWK	1	MTND_MOUSE	1,2-dihydroxy-3-keto-5-methylthiopentene dioxygenase OS=Mus musculus GN=Adi1 PE=1 SV=1	SP|Q99JT9|MTND_MOUSE	31633890	47312840	39096276	28752836	38375244	35661488	34431624	42125200	32964140	41259524	37861308	41371188	43148768
560.26514, 839.894	2, 3	0.7315306, 0.86535156, 0.9072876, 0.9158377, 0.94378346, 0.9502106, 0.9683177	32.508	LDADKYENDPELEK	1	MTND_MOUSE	1,2-dihydroxy-3-keto-5-methylthiopentene dioxygenase OS=Mus musculus GN=Adi1 PE=1 SV=1	SP|Q99JT9|MTND_MOUSE	44492188	59547860	53661328	42607612	47811960	49552920	45132652	50234084	52085160	50784044	52090360	51493152	54419344
481.91864, 722.37396	2, 3	0.73256797, 0.87760025, 0.934356, 0.9732508, 0.97408754, 0.97543293, 0.97728443, 0.97876686	60.538	GDMITLPAGIYHR	1	MTND_MOUSE	1,2-dihydroxy-3-keto-5-methylthiopentene dioxygenase OS=Mus musculus GN=Adi1 PE=1 SV=1	SP|Q99JT9|MTND_MOUSE	56829880	75791416	75480136	52873812	51746284	64599040	62213236	61074844	54300864	70024960	68813312	60644304	74075272
834.87	2	0.96545935, 0.96560526, 0.96564853	49.561	VQAWYMDESTADPR	1	MTND_MOUSE	1,2-dihydroxy-3-keto-5-methylthiopentene dioxygenase OS=Mus musculus GN=Adi1 PE=1 SV=1	SP|Q99JT9|MTND_MOUSE	25239286	35721976	33173924	22482596	29530940	28384900	26221230	27328132	26865200	28802962	34887220	31300142	30657330
772.368	2	0.9371707, 0.963056	86.05	NYSWMDIITIC[160.0307]K	1	MTND_MOUSE	1,2-dihydroxy-3-keto-5-methylthiopentene dioxygenase OS=Mus musculus GN=Adi1 PE=1 SV=1		571328	2.27134e+06	920728	527540	2.37874e+06	1.12908e+06	344606	1.16834e+06	1.78847e+06	2.12524e+06	1327233	1296974	951244
684.38	2	0.96544623, 0.968692, 0.97754145	64.892	LEAALADVPELAR	1	GLGB_MOUSE	1,4-alpha-glucan-branching enzyme OS=Mus musculus GN=Gbe1 PE=2 SV=1	SP|Q9D6Y9|GLGB_MOUSE	17057334	25529802	19015412	11870203	32145078	18075148	11989468	32140842	19684244	25887672	28409390	26585506	28432376
670.383	2	0.8206216, 0.9702704, 0.97416776	73.669	VALILQNVDLQN	1	GLGB_MOUSE	1,4-alpha-glucan-branching enzyme OS=Mus musculus GN=Gbe1 PE=2 SV=1	SP|Q9D6Y9|GLGB_MOUSE	5.86603e+06	12168100	2398474	8495198	13998832	7014681	7.50659e+06	16652049	8145567	12406918	12511868	11448591	11670367
732.857	2	0.69605565, 0.82408524	32.151	n[43.0184]AAPAAPAAGETGPDAR	1	GLGB_MOUSE	1,4-alpha-glucan-branching enzyme OS=Mus musculus GN=Gbe1 PE=2 SV=1		2.03287e+06	8746491	4621730	3.62752e+06	8081842	5493583	2561869	11757265	4850574	6.02813e+06	5808064	9941780	4.86513e+06
446.878	3	0.96890205, 0.9725724, 0.9749021, 0.9775481	15.722	KGNNESYHYAR	1	GLGB_MOUSE	1,4-alpha-glucan-branching enzyme OS=Mus musculus GN=Gbe1 PE=2 SV=1	SP|Q9D6Y9|GLGB_MOUSE	2.81115e+06	6.62775e+06	7133326	3.99664e+06	7.963e+06	5641033	3.42775e+06	10563352	5360330	4.30366e+06	7.77092e+06	6.49315e+06	7.55658e+06
497.61	3	0.93454593, 0.94616187	90.191	AGLLFIFNFHPSK	1	GLGB_MOUSE	1,4-alpha-glucan-branching enzyme OS=Mus musculus GN=Gbe1 PE=2 SV=1	SP|Q9D6Y9|GLGB_MOUSE	1.62466e+06	2.16841e+06	1.78538e+06	2.53811e+06	3726514	3131209	1.34139e+06	5229062	1.78159e+06	1.3725e+06	900802	453384	728637
544.266	3	0.91924524, 0.95908964, 0.9792381	34.92	IVLDSDAAEYGGHQR	1	GLGB_MOUSE	1,4-alpha-glucan-branching enzyme OS=Mus musculus GN=Gbe1 PE=2 SV=1	SP|Q9D6Y9|GLGB_MOUSE	6.67574e+06	13369812	12248312	3474036	27949550	13689267	10005380	18742326	12701339	17593372	17687606	14241364	15739326
836.006	3	0.96220666, 0.97237915, 0.97377634, 0.975544	62.181	NSEDGLNMFDGTDSC[160.0307]YFHSGPR	1	GLGB_MOUSE	1,4-alpha-glucan-branching enzyme OS=Mus musculus GN=Gbe1 PE=2 SV=1		6.90161e+06	19638496	14477225	7752754	22586734	8829853	6032396	20312350	11465126	17758966	15117736	14236822	15833006
468.269	2	0.8129438, 0.9614478	23.365	SPLIPHGSK	1	GLGB_MOUSE	1,4-alpha-glucan-branching enzyme OS=Mus musculus GN=Gbe1 PE=2 SV=1	SP|Q9D6Y9|GLGB_MOUSE	2.66714e+06	8882594	5.64056e+06	5.79885e+06	12100056	5998771	3.76281e+06	10699486	7940878	8.20299e+06	7659408	7517719	6778657
619.971	3	0.8877232, 0.90100116, 0.9626291	47.563	FSQVLHDIGENEGGIDK	1	GLGB_MOUSE	1,4-alpha-glucan-branching enzyme OS=Mus musculus GN=Gbe1 PE=2 SV=1	SP|Q9D6Y9|GLGB_MOUSE	8634154	26703310	13192312	10228008	26499878	12857884	13241103	24278360	17096234	12452682	20754516	14321685	14275479
463.23	2	0.90767425, 0.9433127, 0.9721394, 0.9767054	40.684	FLNNFDR	1	GLGB_MOUSE	1,4-alpha-glucan-branching enzyme OS=Mus musculus GN=Gbe1 PE=2 SV=1	SP|Q9D6Y9|GLGB_MOUSE	9173072	13374936	11086363	6.30366e+06	18450222	13187068	7530052	20756972	12202651	17123462	10771058	16905960	19447590
460.272	2	0.95727473, 0.96201265, 0.96639717	52.452	LAINLGYR	0.82	AKCL2_MOUSE	1,5-anhydro-D-fructose reductase OS=Mus musculus GN=Akr1e2 PE=1 SV=1	SP|Q9DCT1|AKCL2_MOUSE	9281741	9187967	7.36087e+06	9061064	6164108	6920343	7169296	11163989	9039076	10299455	5957813	4.7771e+06	9252557
537.277	2	0.8334301, 0.97460455	27.005	ASPGEVTDAVK	0.97	AKCL2_MOUSE	1,5-anhydro-D-fructose reductase OS=Mus musculus GN=Akr1e2 PE=1 SV=1	SP|Q9DCT1|AKCL2_MOUSE	12446420	10861471	9313491	12536909	9817533	13151956	13468726	8575743	7.34482e+06	11275768	10201697	11051554	9297805
744.382	2	0.96566504, 0.9684628	84.533	n[43.0184]MENIPTVGLGTWK	1	AKCL2_MOUSE	1,5-anhydro-D-fructose reductase OS=Mus musculus GN=Akr1e2 PE=1 SV=1		9909908	6989326	8491985	7058116	9137813	7.35321e+06	8207635	8674534	8054918	10292125	7723645	9671994	8530587
398.768	2	0.9379412, 0.97415966	51.786	NLIVIPK	0.84	AKCL2_MOUSE	1,5-anhydro-D-fructose reductase OS=Mus musculus GN=Akr1e2 PE=1 SV=1	SP|Q9DCT1|AKCL2_MOUSE	8736044	6141438	11522532	10119693	11881333	8100273	10846276	8178200	8.10829e+06	11365620	11498294	8.32605e+06	9694503
775.027	3	0.9668546, 0.97201014, 0.9739618	70.465	LATFPTTENHQDYPFHIEY	0.68	AKCL2_MOUSE	1,5-anhydro-D-fructose reductase OS=Mus musculus GN=Akr1e2 PE=1 SV=1	SP|Q9DCT1|AKCL2_MOUSE	11114409	11377144	11632120	8266662	10900682	12652918	6.36384e+06	7991007	8628847	11453454	10259413	9128355	9658419
454.255	2	0.9410103, 0.9681531, 0.9690265, 0.97076297, 0.9713629	69.63	FLPLFDR	1	CH10_MOUSE	10 kDa heat shock protein, mitochondrial OS=Mus musculus GN=Hspe1 PE=1 SV=2	SP|Q64433|CH10_MOUSE	1343421184	1358511872	1451421056	1243946880	1228355584	1509533056	1189233024	1281655424	1404432640	1403317120	1359046016	1474240896	1441220480
510.60495, 510.60498, 765.4034, 765.40356	2, 3	0.50632, 0.6292634, 0.63282675, 0.65942395, 0.6877492, 0.76996917, 0.93450135, 0.9394973, 0.9406035, 0.94255686, 0.9432332, 0.94522023, 0.9452341, 0.94564337, 0.9508103, 0.95425063, 0.9547592, 0.9680405	70.355	VVLDDKDYFLFR	1	CH10_MOUSE	10 kDa heat shock protein, mitochondrial OS=Mus musculus GN=Hspe1 PE=1 SV=2	SP|Q64433|CH10_MOUSE	2741175552	2371640064	2223679488	2430189824	2213291776	2576208640	2509572352	2461241088	2486344192	2190447872	2198956032	2354455040	2252737280
522.781	2	0.9675683, 0.9763606, 0.97649306, 0.977091, 0.97797596	32.892	SGEIEPVSVK	1	CH10_MOUSE	10 kDa heat shock protein, mitochondrial OS=Mus musculus GN=Hspe1 PE=1 SV=2	SP|Q64433|CH10_MOUSE	2152873984	2213230592	2104683776	1918368512	1839252992	2147331072	2045563776	1973930880	2101664000	2190516480	2183014912	2262187264	2330286848
429.25406, 643.3771, 643.37726, 643.3773	2, 3	0.55058837, 0.55148184, 0.6198473, 0.6791109, 0.7093385, 0.7316667, 0.76106757, 0.874687, 0.8958417, 0.911198, 0.92567056, 0.92909503, 0.9322399, 0.9326271, 0.94348866, 0.954097, 0.95512146	43.041	VLQATVVAVGSGGK	1	CH10_MOUSE	10 kDa heat shock protein, mitochondrial OS=Mus musculus GN=Hspe1 PE=1 SV=2	SP|Q64433|CH10_MOUSE	1595458944	1783069696	1776856832	1402081920	1430555648	1685571584	1349035264	1386495616	1679855104	1637003776	1514848128	1617289472	1645791488
538.80304, 538.8031	2	0.9123359, 0.9399141, 0.96760976, 0.9682223, 0.96853507, 0.9688746, 0.97581166	43.112	VLLPEYGGTK	0.99, 1.0	CH10_MOUSE	10 kDa heat shock protein, mitochondrial OS=Mus musculus GN=Hspe1 PE=1 SV=2	SP|Q64433|CH10_MOUSE	2620174336	2544937216	2630728704	2330843136	2236931072	2583034880	2669130752	2320389376	2624852992	2558139392	2515612160	2685611264	2829608960
643.869	2	0.93071073, 0.94759524, 0.95066833, 0.9565633	45.253	VLQ[129.0426]ATVVAVGSGGK	1	CH10_MOUSE	10 kDa heat shock protein, mitochondrial OS=Mus musculus GN=Hspe1 PE=1 SV=2		102738296	121812976	114784792	78961744	86343496	111786800	94964160	82667040	116812072	92254968	99480400	110355344	107350752
518.303	2	0.824508, 0.9554199, 0.9598716, 0.96078247, 0.96761703	61.341	KFLPLFDR	1	CH10_MOUSE	10 kDa heat shock protein, mitochondrial OS=Mus musculus GN=Hspe1 PE=1 SV=2	SP|Q64433|CH10_MOUSE	797683264	784553024	759232832	646421504	715800256	770788352	751556288	703335808	823866112	788684480	768148224	786194688	750160320
422.733	2	0.9482911, 0.9510798, 0.9520218, 0.96073544, 0.9639816	39.291	GGIMLPEK	1	CH10_MOUSE	10 kDa heat shock protein, mitochondrial OS=Mus musculus GN=Hspe1 PE=1 SV=2	SP|Q64433|CH10_MOUSE	1612574208	1519723904	1667814784	1362098048	1374731904	1607939328	1497580672	1333281664	1504262016	1467729024	1557416192	1509816064	1608462848
403.716	2	0.9504854, 0.9671678	15.56	SAAETVTK	1	CH10_MOUSE	10 kDa heat shock protein, mitochondrial OS=Mus musculus GN=Hspe1 PE=1 SV=2	SP|Q64433|CH10_MOUSE	3.23919e+06	2.53902e+06	3009047	2574190	3048354	2.86859e+06	2.89061e+06	2.62593e+06	3.49962e+06	3.40349e+06	2956428	3476175	3.25988e+06
569.983	3	0.9114764, 0.9389631, 0.9506126, 0.9595136	88.602	n[43.0184]AGQAFRKFLPLFDR	1	CH10_MOUSE	10 kDa heat shock protein, mitochondrial OS=Mus musculus GN=Hspe1 PE=1 SV=2		42747596	17005466	2.48103e+06	43585552	3.39327e+06	12151044	18260646	3.48456e+06	1.1593e+06	6.35825e+06	7478309	5.05018e+06	5324737
410.227	2	0.97545034, 0.9757969	22.068	n[43.0184]AGQAFRK	0.91	CH10_MOUSE	10 kDa heat shock protein, mitochondrial OS=Mus musculus GN=Hspe1 PE=1 SV=2		40477856	25306576	11089521	36682456	6.66797e+06	24460224	14309912	5.41924e+06	3.93133e+06	14717328	16473054	14544770	15398802
696.89	2	0.9604955, 0.9739307, 0.97481143, 0.97534233, 0.9764802	54.992	IAVEPVNPSELPK	1	U5S1_MOUSE	116 kDa U5 small nuclear ribonucleoprotein component OS=Mus musculus GN=Eftud2 PE=2 SV=1	SP|O08810|U5S1_MOUSE	224051968	210030496	193436704	217768448	189371200	194887552	224772112	179365568	202348384	217374144	221090304	219716304	223709184
601.298	2	0.9405372, 0.96976405, 0.9750611, 0.9758138	51.536	EGPLC[160.0307]DELIR	1	U5S1_MOUSE	116 kDa U5 small nuclear ribonucleoprotein component OS=Mus musculus GN=Eftud2 PE=2 SV=1		121386728	116291600	119176816	120974456	110458280	126165408	128090560	110612624	111495888	119940424	124591704	118426816	126921320
436.254, 653.87756	2, 3	0.94277287, 0.95619684, 0.9630661, 0.96846277, 0.9733314, 0.9748122, 0.97682905, 0.9773733	29.586	VLSGTIHAGQPVK	1	U5S1_MOUSE	116 kDa U5 small nuclear ribonucleoprotein component OS=Mus musculus GN=Eftud2 PE=2 SV=1	SP|O08810|U5S1_MOUSE	163204192	145845088	146855808	170831056	138096880	135423760	168639104	138410448	147906064	155076160	150048880	147980320	146382080
1041.03	2	0.7817955, 0.95592374, 0.95593923, 0.95799774	84.715	VADPVVTFC[160.0307]ETVVETSSLK	0.99	U5S1_MOUSE	116 kDa U5 small nuclear ribonucleoprotein component OS=Mus musculus GN=Eftud2 PE=2 SV=1		12960759	11517194	9599439	11885190	12054791	10022996	10792028	14803983	10550970	9307507	7.2662e+06	8.26942e+06	7950485
976.99457, 1302.3267	3, 4	0.7929853, 0.8998345, 0.9219565, 0.92833585, 0.94437426, 0.9461554, 0.9513253, 0.9618019, 0.9704434, 0.9712801, 0.9726078, 0.9744292, 0.97511035, 0.9755654, 0.9767798	85.809	YYPTAEEVYGPEVETIVQEEDTQPLTEPIIKPVK	0.99, 1.0	U5S1_MOUSE	116 kDa U5 small nuclear ribonucleoprotein component OS=Mus musculus GN=Eftud2 PE=2 SV=1	SP|O08810|U5S1_MOUSE	207627664	157569488	168449264	184391872	161491904	154633984	172814240	152019808	165388176	169703120	170401552	173924400	168431504
628.858	2	0.96376324, 0.96479887, 0.9744362	52.476	STPVTVVLPDTK	1	U5S1_MOUSE	116 kDa U5 small nuclear ribonucleoprotein component OS=Mus musculus GN=Eftud2 PE=2 SV=1	SP|O08810|U5S1_MOUSE	141853376	131853376	123390152	145144560	110843064	133561152	137159008	109281600	121004960	128009216	126018440	142037632	131441864
947.947	2	0.8104198, 0.8447987, 0.95427704, 0.96446943	70.599	IYADTFGDINYQEFAK	1	U5S1_MOUSE	116 kDa U5 small nuclear ribonucleoprotein component OS=Mus musculus GN=Eftud2 PE=2 SV=1	SP|O08810|U5S1_MOUSE	31512176	23234598	28328042	25444714	28965404	27992426	36802888	35869056	32101370	30026354	33074300	28439392	26953954
485.256	2	0.8328178, 0.8792302, 0.8803648	48.2	LGEFFQTK	0.91	U5S1_MOUSE	116 kDa U5 small nuclear ribonucleoprotein component OS=Mus musculus GN=Eftud2 PE=2 SV=1	SP|O08810|U5S1_MOUSE	351059072	238401248	413813120	324302976	173556064	230987472	317557696	210383808	304016576	213043056	208490576	216997936	217849984
487.61218, 730.91455	2, 3	0.8956096, 0.94248706, 0.95921355, 0.9718401, 0.97362316, 0.9750148, 0.97511876, 0.977132, 0.97959185	49.44	ILDAVVAQEPLHR	1	U5S1_MOUSE	116 kDa U5 small nuclear ribonucleoprotein component OS=Mus musculus GN=Eftud2 PE=2 SV=1	SP|O08810|U5S1_MOUSE	218215296	196470352	181202768	191651488	167177664	174698160	201602016	163923600	190359584	188232272	202348512	211412096	190105056
673.32056, 1009.47736	2, 3	0.89896756, 0.9323661, 0.94622195, 0.95741016, 0.96365535, 0.9704596, 0.9722254, 0.97284144, 0.97301406, 0.973563, 0.9737599	69.848	TC[160.0307]FVDC[160.0307]LIEQTHPEIR	1	U5S1_MOUSE	116 kDa U5 small nuclear ribonucleoprotein component OS=Mus musculus GN=Eftud2 PE=2 SV=1		168126544	152360496	147617600	183176960	161774016	165461568	163198640	147508224	155321232	168188320	170159824	167532752	150603264
561.783	2	0.73495835, 0.97381777, 0.9747611, 0.9758758	68.916	YDWDLLAAR	1	U5S1_MOUSE	116 kDa U5 small nuclear ribonucleoprotein component OS=Mus musculus GN=Eftud2 PE=2 SV=1	SP|O08810|U5S1_MOUSE	93405000	89164632	95486760	89172328	91725424	92144136	95280400	87130496	93305536	96013560	88630336	100892936	99456424
673.649	3	0.9063138, 0.92840284, 0.93929565	73.261	TC[160.0307]FVDC[160.0307]LIEQ[129.0426]THPEIR	0.99	U5S1_MOUSE	116 kDa U5 small nuclear ribonucleoprotein component OS=Mus musculus GN=Eftud2 PE=2 SV=1		9231223	6531758	5.38401e+06	7401819	6.51994e+06	6159255	9008248	7.78589e+06	6.48216e+06	7389656	8849592	8869024	6.03322e+06
662.66925, 993.50055	2, 3	0.8697417, 0.92235875, 0.9299899, 0.9536741, 0.95794237, 0.9651557, 0.96741253, 0.96934795, 0.9718836	96.634	GLAEDIENEVVQITWNR	1	U5S1_MOUSE	116 kDa U5 small nuclear ribonucleoprotein component OS=Mus musculus GN=Eftud2 PE=2 SV=1	SP|O08810|U5S1_MOUSE	81810784	67339272	59156740	98822560	60674140	78318120	78126288	78776600	66321852	35602968	35781296	35295884	24222952
632.00714, 947.5069	2, 3	0.9405637, 0.9415593, 0.9460346, 0.94957006, 0.9526902, 0.958479, 0.9623133, 0.9738663, 0.97758454	55.827	GHVTQDAPIPGSPLYTIK	1	U5S1_MOUSE	116 kDa U5 small nuclear ribonucleoprotein component OS=Mus musculus GN=Eftud2 PE=2 SV=1	SP|O08810|U5S1_MOUSE	167765552	149754368	157313472	171488064	142142496	140617696	156339376	130348376	147102912	169661360	157304768	167038080	158847504
1104.99	2	0.9255732, 0.9598227, 0.9714619, 0.9732476	74.823	YDQDLC[160.0307]YTDILFTEQER	1	U5S1_MOUSE	116 kDa U5 small nuclear ribonucleoprotein component OS=Mus musculus GN=Eftud2 PE=2 SV=1		20055504	17894514	23249730	24917700	18501704	23017484	21254926	24232998	25658590	21814920	17081614	20852476	21916726
487.94	3	0.96317506, 0.9670675, 0.9765637	52.206	ILDAVVAQ[129.0426]EPLHR	0.87	U5S1_MOUSE	116 kDa U5 small nuclear ribonucleoprotein component OS=Mus musculus GN=Eftud2 PE=2 SV=1		11058580	7.36359e+06	8812234	5724386	6222090	7901225	10211664	6542020	10745385	9164361	6244199	7633739	14118195
467.921, 701.3777	2, 3	0.8717076, 0.8951488, 0.89637953, 0.9006643, 0.94241595, 0.9497911, 0.9524285, 0.96380436	45.899	GNEEAQIFRPLK	1	U5S1_MOUSE	116 kDa U5 small nuclear ribonucleoprotein component OS=Mus musculus GN=Eftud2 PE=2 SV=1	SP|O08810|U5S1_MOUSE	175694720	146684336	137231520	154982928	144109600	141246480	160046912	132835704	126708712	149929424	159928176	152875472	159293888
474.28107, 632.03894, 947.5547	2, 3, 4	0.800056, 0.83441985, 0.8466665, 0.84989727, 0.85252, 0.8537792, 0.85774744, 0.86101925, 0.8715194, 0.8764137, 0.88837755, 0.89454424, 0.95071	51.719	SIVIRPLEPQPAPHLAR	0.62, 1.0	U5S1_MOUSE	116 kDa U5 small nuclear ribonucleoprotein component OS=Mus musculus GN=Eftud2 PE=2 SV=1	SP|O08810|U5S1_MOUSE	209057584	168050480	173786720	214616848	170018944	177030400	217161904	157639568	174598384	195586064	177077376	196386592	199932528
919.7923, 1379.185	2, 3	0.9344256, 0.96430117, 0.9659723, 0.9703628, 0.971185, 0.9713998, 0.9730191, 0.97349405, 0.9746276, 0.9749062, 0.9753255	94.342	SIWAFGPDATGPNILVDDTLPSEVDK	1	U5S1_MOUSE	116 kDa U5 small nuclear ribonucleoprotein component OS=Mus musculus GN=Eftud2 PE=2 SV=1	SP|O08810|U5S1_MOUSE	144478592	115181984	124044056	149337824	120289992	128823184	132497640	108496512	125755256	130836960	128482440	139896640	137236224
645.3633, 967.5423	2, 3	0.85782146, 0.94916755, 0.95131356, 0.96959054, 0.9707667, 0.97379625, 0.9739803, 0.9743105, 0.9746616, 0.9749591, 0.9760018	81.073	VPAGNWVLIEGVDQPIVK	1	U5S1_MOUSE	116 kDa U5 small nuclear ribonucleoprotein component OS=Mus musculus GN=Eftud2 PE=2 SV=1	SP|O08810|U5S1_MOUSE	179799504	152657936	157543216	187521440	151349616	149091248	159695680	157502208	167841344	178094496	175737504	173295568	178342016
577.5913, 865.88324	2, 3	0.8830449, 0.9348128, 0.96195215, 0.9621714, 0.96296024, 0.9672865, 0.9712864, 0.9730524	51.326	MYSTDDGVQFHAFGR	1	U5S1_MOUSE	116 kDa U5 small nuclear ribonucleoprotein component OS=Mus musculus GN=Eftud2 PE=2 SV=1	SP|O08810|U5S1_MOUSE	100191288	93544080	82162584	100600488	74097976	75846112	86904768	71997368	81231896	77948288	86986488	78874712	84152120
413.90295, 620.3507	2, 3	0.9023657, 0.95297956, 0.96891737, 0.9689861, 0.969364	54.042	TLDELGIHLTK	0.92, 1.0	U5S1_MOUSE	116 kDa U5 small nuclear ribonucleoprotein component OS=Mus musculus GN=Eftud2 PE=2 SV=1	SP|O08810|U5S1_MOUSE	9868178	18517714	20481310	10089258	16324232	20060702	13087376	23957024	20247282	19708444	19911808	21573372	23824570
791.944	2	0.8731015, 0.96700937	66.303	ILAQVVGDVDTSLPR	1	U5S1_MOUSE	116 kDa U5 small nuclear ribonucleoprotein component OS=Mus musculus GN=Eftud2 PE=2 SV=1	SP|O08810|U5S1_MOUSE	4931581	5.15408e+06	7680414	5.62745e+06	7049298	7.49528e+06	7472583	9583720	12265924	10388860	10778573	8125434	6090785
509.292	2	0.9167832, 0.9263259, 0.94482815	44.831	LAVTVC[160.0307]INK	1	U5S1_MOUSE	116 kDa U5 small nuclear ribonucleoprotein component OS=Mus musculus GN=Eftud2 PE=2 SV=1		11500452	15222037	16357744	12198878	15977349	17737158	17835096	13805484	18454348	14708764	13726658	12469475	12909640
626.822	2	0.87519884, 0.96804404, 0.9718795	70.245	LWGDIYFNPK	1	U5S1_MOUSE	116 kDa U5 small nuclear ribonucleoprotein component OS=Mus musculus GN=Eftud2 PE=2 SV=1	SP|O08810|U5S1_MOUSE	10851652	13466717	12886193	13251664	16189211	14062106	16202503	15226510	17996404	12511013	12719955	10863135	14311452
600.30536, 899.9543	2, 3	0.91588295, 0.9276044, 0.94065666, 0.9622041, 0.96264493, 0.9693162, 0.97038394, 0.97445107, 0.97510827	91.895	AFIPAIDSFGFETDLR	1	U5S1_MOUSE	116 kDa U5 small nuclear ribonucleoprotein component OS=Mus musculus GN=Eftud2 PE=2 SV=1	SP|O08810|U5S1_MOUSE	168895776	141256000	161960976	185842272	151045760	156016576	158072080	140722352	158688272	139972064	150893600	148436896	142022896
697.347	2	0.8925065, 0.90555024, 0.96571946, 0.96645606	63.986	DSIVQGFQWGTR	1	U5S1_MOUSE	116 kDa U5 small nuclear ribonucleoprotein component OS=Mus musculus GN=Eftud2 PE=2 SV=1	SP|O08810|U5S1_MOUSE	52832856	43342500	52548772	52024480	53501000	52658592	60511124	52221940	50690556	58871752	59117872	51387472	57305040
422.756	2	0.9025023, 0.90530825	54.716	LWISVAR	1	U5S1_MOUSE	116 kDa U5 small nuclear ribonucleoprotein component OS=Mus musculus GN=Eftud2 PE=2 SV=1	SP|O08810|U5S1_MOUSE	92119104	78870688	68611176	95184736	73982872	72872496	86809984	76180696	73745008	73814904	85823256	71841056	73567528
455.256	2	0.9615719, 0.9616467, 0.975402, 0.97666746	35.542	FNTTSVIK	1	U5S1_MOUSE	116 kDa U5 small nuclear ribonucleoprotein component OS=Mus musculus GN=Eftud2 PE=2 SV=1	SP|O08810|U5S1_MOUSE	88101520	77568664	79360424	91689088	77158920	78001520	86332248	63370760	82494336	79915496	85273200	81378288	90067280
677.863	2	0.852499, 0.958843, 0.96123856, 0.9710346	69.719	VVYSAFLMATPR	1	U5S1_MOUSE	116 kDa U5 small nuclear ribonucleoprotein component OS=Mus musculus GN=Eftud2 PE=2 SV=1	SP|O08810|U5S1_MOUSE	33719428	28431446	22621634	32924480	31582868	27673542	24555520	32809610	28012620	33932900	32582416	30793428	31113526
789.03	3	0.92228633, 0.94376713, 0.9710814, 0.97130525	69.616	RYDQDLC[160.0307]YTDILFTEQER	1	U5S1_MOUSE	116 kDa U5 small nuclear ribonucleoprotein component OS=Mus musculus GN=Eftud2 PE=2 SV=1		8.15639e+06	14341978	10063992	11518358	12050738	9970824	8129641	14621949	6919695	10546052	9414752	9330602	8709100
719.868	2	0.96567786, 0.97237825, 0.97488475, 0.975147, 0.97696143	88.113	FFDDPMLLELAK	1	U5S1_MOUSE	116 kDa U5 small nuclear ribonucleoprotein component OS=Mus musculus GN=Eftud2 PE=2 SV=1	SP|O08810|U5S1_MOUSE	147068304	124830624	135728176	145070976	130285864	133925240	136028256	144694192	135706864	151422464	152384848	146595120	152045888
747.7066, 934.3815	4, 5	0.5864992, 0.8507616, 0.9312675, 0.9401512, 0.94151133, 0.94677204, 0.9540539, 0.95426196, 0.9557529, 0.9562081, 0.96110386, 0.9711028, 0.9729987	42.939	DLDEDEDEDEDDVGEHEDDHPGMEVVLHEDKK	1	U5S1_MOUSE	116 kDa U5 small nuclear ribonucleoprotein component OS=Mus musculus GN=Eftud2 PE=2 SV=1	SP|O08810|U5S1_MOUSE	130041240	88763512	84620712	131359048	103881992	96805776	133507328	91679080	107610608	83742256	97069392	109431704	104062080
517.772	2	0.6772142, 0.8850951, 0.93964875, 0.9650387	34.344	GLSEDVSISK	1	U5S1_MOUSE	116 kDa U5 small nuclear ribonucleoprotein component OS=Mus musculus GN=Eftud2 PE=2 SV=1	SP|O08810|U5S1_MOUSE	58117204	70713256	64439972	56936104	50035376	69804768	63808136	48165060	52286408	58426460	54490992	60845632	61268548
448.74	2	0.8620241, 0.9448123, 0.957838, 0.97300625	30.092	SYPSLTTK	1	U5S1_MOUSE	116 kDa U5 small nuclear ribonucleoprotein component OS=Mus musculus GN=Eftud2 PE=2 SV=1	SP|O08810|U5S1_MOUSE	75573824	75783896	67780240	75489208	69404240	67768880	68774608	64182520	69512424	72821688	78678296	72057104	83140272
572.818	2	0.86596876, 0.8968217, 0.92864704, 0.9382645	52.685	ITMIAEPLEK	1	U5S1_MOUSE	116 kDa U5 small nuclear ribonucleoprotein component OS=Mus musculus GN=Eftud2 PE=2 SV=1	SP|O08810|U5S1_MOUSE	154087184	136824640	149009088	151066000	120797112	133585456	143522928	122578304	134141496	132351232	132139968	142238352	148351984
878.12036, 1170.4921	3, 4	0.84331304, 0.9119884, 0.95946664, 0.9624744, 0.96267825, 0.96399695, 0.9659929, 0.96743405, 0.96959865, 0.9723582, 0.97348315, 0.9750141, 0.978413, 0.978907	57.63	IEHTYTGGVDSDLGEAMSDC[160.0307]DPDGPLMC[160.0307]HTTK	1	U5S1_MOUSE	116 kDa U5 small nuclear ribonucleoprotein component OS=Mus musculus GN=Eftud2 PE=2 SV=1		113243272	97061344	99413688	109543672	68658576	94834632	113182312	82446776	103045928	80785752	96839000	99889016	99647832
444.743	2	0.9575637, 0.958765, 0.9613279	22.329	TATITEPR	0.75	U5S1_MOUSE	116 kDa U5 small nuclear ribonucleoprotein component OS=Mus musculus GN=Eftud2 PE=2 SV=1	SP|O08810|U5S1_MOUSE	63722556	59845216	60455736	78887512	56184700	67678088	76548456	58345824	65388264	65805860	64624076	69673320	69526648
458.235	3	0.605292	20.031	NVTLC[160.0307]GHLHHGK	0.66	U5S1_MOUSE	116 kDa U5 small nuclear ribonucleoprotein component OS=Mus musculus GN=Eftud2 PE=2 SV=1		26472438	26216774	17815830	27753146	26050226	24041442	27902330	23209952	21345512	31207524	26742346	25590528	25727234
718.59674, 957.7935	3, 4	0.8269265, 0.85070264, 0.8836755, 0.9004358, 0.9009261, 0.9130613, 0.9528356, 0.9592794, 0.9632337, 0.96584064	92.317	VEESGEHVILGTGELYLDC[160.0307]VMHDLR	1	U5S1_MOUSE	116 kDa U5 small nuclear ribonucleoprotein component OS=Mus musculus GN=Eftud2 PE=2 SV=1		70727752	47058872	22906458	60742916	55828248	43553412	57935124	66452952	53070084	7.60922e+06	9123903	8125078	5.20031e+06
895.099	3	0.87738	87.062	SYLFNIMDTPGHVNFSDEVTAGLR	1	U5S1_MOUSE	116 kDa U5 small nuclear ribonucleoprotein component OS=Mus musculus GN=Eftud2 PE=2 SV=1	SP|O08810|U5S1_MOUSE	9404068	4.9093e+06	2.30789e+06	6.64008e+06	6328213	4501789	7692357	5.19732e+06	4.43886e+06	1.40576e+06	1.31687e+06	2.34454e+06	1.8874e+06
750.621	4	0.7633309, 0.88251823, 0.8982465, 0.95351666	87.53	VEESGEHVILGTGELYLDC[160.0307]VMHDLRK	0.99	U5S1_MOUSE	116 kDa U5 small nuclear ribonucleoprotein component OS=Mus musculus GN=Eftud2 PE=2 SV=1		14643594	7673406	2.41787e+06	11014188	5661729	4614395	11390361	4.48108e+06	4.7193e+06	728139	771834	1.33913e+06	1.50534e+06
465.743	2	0.82033837, 0.95389616, 0.9573876	24.474	YHIEVNR	1	U5S1_MOUSE	116 kDa U5 small nuclear ribonucleoprotein component OS=Mus musculus GN=Eftud2 PE=2 SV=1	SP|O08810|U5S1_MOUSE	74901040	84079072	65573568	72369664	86718448	73354208	68537568	85537720	83096456	75029200	71572776	75012216	67400592
499.747	2	0.9577959, 0.9664693, 0.9740405	41.652	MYSEIDIK	1	U5S1_MOUSE	116 kDa U5 small nuclear ribonucleoprotein component OS=Mus musculus GN=Eftud2 PE=2 SV=1	SP|O08810|U5S1_MOUSE	64287240	68968176	55350668	67219008	51656304	62154776	61527400	60338104	61280440	66593692	68976088	63230096	67145568
547.769	2	0.84315157, 0.9815748	18.136	C[160.0307]FAETPNKK	1	U5S1_MOUSE	116 kDa U5 small nuclear ribonucleoprotein component OS=Mus musculus GN=Eftud2 PE=2 SV=1		4154991	4652233	4.40488e+06	5.23379e+06	4358121	3595092	5939856	4531577	3797295	3.82051e+06	4844777	4566720	5751751
968.033	2	0.91504884, 0.93530387, 0.9736368	82.378	VPAGNWVLIEGVDQ[129.0426]PIVK	1	U5S1_MOUSE	116 kDa U5 small nuclear ribonucleoprotein component OS=Mus musculus GN=Eftud2 PE=2 SV=1		9986406	8895860	6682696	8613496	6127130	5919136	9428992	7.06131e+06	8929250	10058330	8482494	7656434	7.45568e+06
504.278	3	0.8402525, 0.95577914, 0.9600777, 0.97355175	61.232	RVVYSAFLMATPR	1	U5S1_MOUSE	116 kDa U5 small nuclear ribonucleoprotein component OS=Mus musculus GN=Eftud2 PE=2 SV=1	SP|O08810|U5S1_MOUSE	18665272	16488036	9983829	23848080	15085304	11866742	18400230	15192370	15756216	12359455	15811634	13859119	16546632
581.819	2	0.975034	29.048	KGLSEDVSISK	1	U5S1_MOUSE	116 kDa U5 small nuclear ribonucleoprotein component OS=Mus musculus GN=Eftud2 PE=2 SV=1	SP|O08810|U5S1_MOUSE	6.46375e+06	5.79336e+06	2.26173e+06	6.20896e+06	4.76191e+06	5.2877e+06	4.5774e+06	2.34057e+06	5984881	6241570	6.20778e+06	5.23648e+06	5.54632e+06
679.759	2	0.8632248, 0.92751104, 0.96070474, 0.9644331	29.785	N[115.0269]GYDC[160.0307]EC[160.0307]LGGGR	1	PHP14_MOUSE	14 kDa phosphohistidine phosphatase OS=Mus musculus GN=Phpt1 PE=1 SV=1		31731460	23202302	23804662	29064356	29510888	27471324	28549212	37333296	28638046	37992680	29016172	30612568	34083388
797.323	2	0.9327486, 0.9545952, 0.95927006	69.283	YPDYEVTWADDGY	0.97	PHP14_MOUSE	14 kDa phosphohistidine phosphatase OS=Mus musculus GN=Phpt1 PE=1 SV=1	SP|Q9DAK9|PHP14_MOUSE	26283176	26541528	28062186	22124984	32071770	26874910	25822670	29694422	30940098	31858392	27057046	29155788	32732420
679.266	2	0.9747541, 0.9757164	26.452	NGYDC[160.0307]EC[160.0307]LGGGR	1	PHP14_MOUSE	14 kDa phosphohistidine phosphatase OS=Mus musculus GN=Phpt1 PE=1 SV=1		19110100	9943437	10724560	14718459	10750218	10633410	14484270	16944322	7738098	20225104	17025026	10617248	13349990
407.5471, 610.8171	2, 3	0.8784055, 0.8992295, 0.9148989, 0.9217036, 0.951457, 0.9639508	25.272	VHLAEPSGDPAK	1	PHP14_MOUSE	14 kDa phosphohistidine phosphatase OS=Mus musculus GN=Phpt1 PE=1 SV=1	SP|Q9DAK9|PHP14_MOUSE	66402500	66987404	48180484	62949352	69856000	61261048	62135620	71715920	70766232	72557552	67566952	62464692	63401576
470.88242, 705.82025	2, 3	0.6943504, 0.9599399, 0.96436954, 0.96485287, 0.9654939, 0.96881396, 0.96933687, 0.9765532	39.675	WAEYHADIYDK	1	PHP14_MOUSE	14 kDa phosphohistidine phosphatase OS=Mus musculus GN=Phpt1 PE=1 SV=1	SP|Q9DAK9|PHP14_MOUSE	127243760	102296200	89717384	117742584	138310656	113801368	114122528	135830592	128072352	134474816	121605912	129046192	115137192
468.22397, 701.8329	2, 3	0.94633263, 0.9670422, 0.96975917	44.67	IHVYGYSMGYGR	0.92, 0.94	PHP14_MOUSE	14 kDa phosphohistidine phosphatase OS=Mus musculus GN=Phpt1 PE=1 SV=1	SP|Q9DAK9|PHP14_MOUSE	10064971	9115890	6527964	13692770	11697308	12684044	10924202	14720992	9099968	5313065	13981501	13350308	10311175
672.997, 1008.99207	2, 3	0.5694472, 0.87664896, 0.91429466, 0.9174395, 0.95012426, 0.95274776, 0.9545346, 0.9562007, 0.9615794, 0.96207964	85.433	n[43.0184]AADLGQIPDVDIDSDGVFK	0.76, 1.0	PHP14_MOUSE	14 kDa phosphohistidine phosphatase OS=Mus musculus GN=Phpt1 PE=1 SV=1		93620776	84662648	104703592	94362816	101844736	99501336	73239176	77652472	107314048	103723592	103069888	113906664	99448384
533.58514, 799.87384	2, 3	0.75819767, 0.87578416, 0.95615613, 0.9640735, 0.96871406, 0.97023183, 0.97063184, 0.97107154, 0.97161245, 0.9725331, 0.9761361	19.777	AVTEQGHELSNEER	1	1433B_MOUSE	14-3-3 protein beta/alpha OS=Mus musculus GN=Ywhab PE=1 SV=3	SP|Q9CQV8|1433B_MOUSE	646934656	627415424	636605760	679169344	643480576	665997184	644056448	663574464	685725248	673031616	688813504	680942400	663979712
598.793	2	0.8273829, 0.91239, 0.96749157, 0.9684604, 0.9698559	25.842	YLSEVASGENK	1	1433B_MOUSE	14-3-3 protein beta/alpha OS=Mus musculus GN=Ywhab PE=1 SV=3	SP|Q9CQV8|1433B_MOUSE	377134496	299452672	306755744	414028928	365559488	298223904	391868224	396312256	310989024	408889280	406028960	352867168	392091552
675.86676, 675.8668	2	0.76732814, 0.86936444, 0.9407145, 0.9426478, 0.95466125, 0.9605463, 0.9606772	48.612	YLILNATQAESK	1	1433B_MOUSE	14-3-3 protein beta/alpha OS=Mus musculus GN=Ywhab PE=1 SV=3	SP|Q9CQV8|1433B_MOUSE	407903616	442750880	493822496	421932000	525993568	482135616	467090432	545504640	500141696	505770080	532623456	509651072	531976736
720.33905, 1080.0054	2, 3	0.74462163, 0.851164, 0.88739216, 0.91621, 0.9527336, 0.95752347, 0.969175, 0.97109586, 0.972045, 0.9723347, 0.9729701, 0.97312397, 0.9731995, 0.97338474	87.769	TAFDEAIAELDTLNEESYK	1	1433B_MOUSE	14-3-3 protein beta/alpha OS=Mus musculus GN=Ywhab PE=1 SV=3	SP|Q9CQV8|1433B_MOUSE	405655648	397008640	493579328	410002464	526657344	463731520	401872384	545743616	527384224	490442656	526130912	517336704	521865056
1110.56	3	0.9231361, 0.96580476, 0.9665436, 0.9675625, 0.96872056, 0.9711989, 0.97174066	97.95	TAFDEAIAELDTLNEESYKDSTLIMQLLR	0.97	1433B_MOUSE	14-3-3 protein beta/alpha OS=Mus musculus GN=Ywhab PE=1 SV=3	SP|Q9CQV8|1433B_MOUSE	50604704	36960056	34733448	55655120	31037650	35634876	46093076	30856402	25054702	24600878	24156308	18860616	16770519
533.91315, 800.3659	2, 3	0.7502439, 0.97109264, 0.97126883, 0.9724105, 0.97418797, 0.97436875, 0.97448355	21.673	AVTEQ[129.0426]GHELSNEER	0.69, 0.88	1433B_MOUSE	14-3-3 protein beta/alpha OS=Mus musculus GN=Ywhab PE=1 SV=3		45976472	48005124	42845260	46638440	50763048	42546108	44963560	41360396	48207656	46886100	46678416	50230732	49331576
1080.02	2	0.95069844, 0.9657165, 0.965925	52.412	QTTVSNSQQAYQEAFEISK	1	1433B_MOUSE	14-3-3 protein beta/alpha OS=Mus musculus GN=Ywhab PE=1 SV=3	SP|Q9CQV8|1433B_MOUSE	7.5046e+06	6836803	11214216	10642201	7.60563e+06	13411964	8696409	10568786	9864012	7866756	8562780	9889185	11076085
1175.98	2	0.84122646, 0.9206489, 0.95093733, 0.97453207	59.129	DNLTLWTSENQGDEGDAGEGEN	1	1433B_MOUSE	14-3-3 protein beta/alpha OS=Mus musculus GN=Ywhab PE=1 SV=3	SP|Q9CQV8|1433B_MOUSE	57912480	64165276	61437048	70860776	67587120	72745272	70899936	58095496	64425268	67479232	69471088	74252440	60791264
720.667	3	0.95518833, 0.9582014, 0.96024835, 0.9678349	90.722	TAFDEAIAELDTLN[115.0269]EESYK	0.98	1433B_MOUSE	14-3-3 protein beta/alpha OS=Mus musculus GN=Ywhab PE=1 SV=3		4453241	1.84879e+06	6685706	1.93489e+06	5.98124e+06	4.75494e+06	2621959	4.65155e+06	4198432	5.22023e+06	4.27657e+06	5613517	3879955
533.91315, 800.3659	2, 3	0.9451847, 0.9549796, 0.95644164, 0.9641856, 0.96602595, 0.9724221	21.318	AVTEQGHELSN[115.0269]EER	1	1433B_MOUSE	14-3-3 protein beta/alpha OS=Mus musculus GN=Ywhab PE=1 SV=3		11006307	9646495	10055263	9939363	8.14868e+06	12235947	9754788	7720446	11711241	12787449	10254221	11982074	7.92492e+06
676.359	2	0.82166725, 0.9441578	52.128	YLILN[115.0269]ATQAESK	0.8	1433B_MOUSE	14-3-3 protein beta/alpha OS=Mus musculus GN=Ywhab PE=1 SV=3		10256234	13296108	12441126	8589547	13519442	11651502	8818038	11731728	16720050	9415673	12235695	14583294	12678586
508.215	2	0.9174059, 0.9305152, 0.9314275, 0.9433159, 0.96017027	31.102	YDDMAAAMK	1	1433B_MOUSE	14-3-3 protein beta/alpha OS=Mus musculus GN=Ywhab PE=1 SV=3	SP|P61982|1433G_MOUSE;SP|Q9CQV8|1433B_MOUSE	1085740416	1065502720	1065364544	1065201664	1167389056	1096446848	1058600896	1185781120	1091834752	1235599744	1281853952	1149154816	1123558912
676.359	2	0.92706996, 0.9398844, 0.9645668, 0.9723806	50.658	YLILNATQ[129.0426]AESK	0.68	1433B_MOUSE	14-3-3 protein beta/alpha OS=Mus musculus GN=Ywhab PE=1 SV=3		32551472	36349344	32244220	23741088	39461672	29877718	31773830	33505538	38977008	32153164	30478988	35650128	41173980
599.285	2	0.9243633, 0.9410583, 0.97040665	27.205	YLSEVASGEN[115.0269]K	0.99	1433B_MOUSE	14-3-3 protein beta/alpha OS=Mus musculus GN=Ywhab PE=1 SV=3		6.19224e+06	7890107	5760567	8517143	6734326	6.16793e+06	4919187	6.3766e+06	9669320	6.65334e+06	5941560	7.70551e+06	8848052
553.993	3	0.9361278, 0.95607436	57.833	NLLSVAYKNVVGARR	1	1433B_MOUSE	14-3-3 protein beta/alpha OS=Mus musculus GN=Ywhab PE=1 SV=3	SP|P63101|1433Z_MOUSE;SP|P61982|1433G_MOUSE;SP|P68510|1433F_MOUSE;SP|Q9CQV8|1433B_MOUSE	38416644	12464630	3.2758e+06	33329240	13175274	11744358	17667664	9450198	3.32464e+06	9231057	6862280	7303718	6734696
607.31726, 910.4719	2, 3	0.5983994, 0.7192603, 0.738461, 0.7817479, 0.9616234, 0.964703, 0.9661425, 0.96831954, 0.9690837, 0.9707265	53.132	AASDIAMTELPPTHPIR	1	1433E_MOUSE	14-3-3 protein epsilon OS=Mus musculus GN=Ywhae PE=1 SV=1	SP|P62259|1433E_MOUSE	3811949056	3728892160	4091826176	3775196416	4099937280	3868684544	3809030656	3973046016	3954041344	3927974656	4092691456	4202725632	4127820800
462.23325, 462.23337, 692.84644	2, 3	0.5816832, 0.7014157, 0.75435376, 0.8798962, 0.8957607, 0.9065279, 0.91789055, 0.9255029, 0.9366983, 0.9385724, 0.9391267, 0.9395487, 0.95811415, 0.96979576, 0.9736398	34.649	YLAEFATGNDRK	0.85, 1.0	1433E_MOUSE	14-3-3 protein epsilon OS=Mus musculus GN=Ywhae PE=1 SV=1	SP|P62259|1433E_MOUSE	1369522432	1282554240	1120734080	1485323648	1286458368	1174762112	1211728384	1203404800	1063054016	1212543104	1259002624	1303331200	1220003840
696.6601, 1044.4869	2, 3	0.95073074, 0.9661487, 0.967502, 0.9684262, 0.9684345, 0.96848744, 0.96925896, 0.9694088, 0.96964705, 0.9697585, 0.9700645, 0.970085, 0.9710147, 0.9747736	88.687	AAFDDAIAELDTLSEESYK	1	1433E_MOUSE	14-3-3 protein epsilon OS=Mus musculus GN=Ywhae PE=1 SV=1	SP|P62259|1433E_MOUSE	1991713664	1898777344	2490779904	2026150528	2439906048	2248141056	1887461376	2765982976	2573093632	2440782592	2762266112	2567194112	2498867968
815.40686, 1086.875	3, 4	0.835157, 0.9025112, 0.90797967, 0.9332541, 0.93420345, 0.9363713, 0.9427107, 0.94328135, 0.94724876, 0.9489831, 0.9529985, 0.9600677, 0.9712616	98.117	AAFDDAIAELDTLSEESYKDSTLIMQLLR	0.99, 1.0	1433E_MOUSE	14-3-3 protein epsilon OS=Mus musculus GN=Ywhae PE=1 SV=1	SP|P62259|1433E_MOUSE	185974768	129293880	94454984	185592608	117384792	126439704	147474448	120903712	112884392	58749116	50933636	55779200	48326524
459.761	2	0.8181755, 0.9303001, 0.9366086, 0.9513925	28.243	IISSIEQ[129.0426]K	1	1433E_MOUSE	14-3-3 protein epsilon OS=Mus musculus GN=Ywhae PE=1 SV=1		186032320	128200360	121298808	177438672	160602640	125950496	212139200	145075504	138994432	171096784	178016160	171459440	175739680
628.799	2	0.97402483, 0.9750353, 0.975453, 0.9773207, 0.97799903	41.792	YLAEFATGNDR	1	1433E_MOUSE	14-3-3 protein epsilon OS=Mus musculus GN=Ywhae PE=1 SV=1	SP|P62259|1433E_MOUSE	721717632	814541504	983391552	777949376	999649728	955594240	794315008	989680768	1042628416	983072320	998937728	1000887616	1016316800
413.22253, 619.3303	2, 3	0.74931127, 0.8166098, 0.8239701, 0.9247144, 0.9303608, 0.9444548, 0.95563203, 0.95734316, 0.9624822, 0.9628293, 0.9630224, 0.96472067, 0.97488356, 0.97590137	24.866	HLIPAANTGESK	0.99, 1.0	1433E_MOUSE	14-3-3 protein epsilon OS=Mus musculus GN=Ywhae PE=1 SV=1	SP|P62259|1433E_MOUSE	1754877952	1741347328	1903303552	1858408704	1980293248	1831891456	1923321728	2235550208	2062938880	2248434688	2251264256	1953053312	2047117696
441.56985, 661.8512	2, 3	0.93078583, 0.9483751, 0.9576131, 0.9588083, 0.9592399, 0.9606506, 0.962686, 0.96863425, 0.9761145	28.964	KEAAENSLVAYK	1	1433E_MOUSE	14-3-3 protein epsilon OS=Mus musculus GN=Ywhae PE=1 SV=1	SP|P62259|1433E_MOUSE	132500096	119046608	109882624	132586040	131324272	126930920	133052784	137375632	116228800	142233472	148899728	125828360	132622872
738.875	2	0.9455075, 0.9662143, 0.96834904, 0.96929055, 0.96987224	83.28	LIC[160.0307]C[160.0307]DILDVLDK	1	1433E_MOUSE	14-3-3 protein epsilon OS=Mus musculus GN=Ywhae PE=1 SV=1		1029159808	850262528	901397120	598789120	1045644480	807931520	544848192	939086976	1153417856	1044013184	1055475904	1041276800	1013325312
597.804	2	0.78178215, 0.9184494, 0.9204789, 0.9217943, 0.92309034	34.492	EAAENSLVAYK	1	1433E_MOUSE	14-3-3 protein epsilon OS=Mus musculus GN=Ywhae PE=1 SV=1	SP|P62259|1433E_MOUSE	1751157376	1814087296	1850104064	1778965632	1989336832	1802868224	1689548800	1903014784	1772903040	1895500928	1887455232	2058667264	1908415872
459.269	2	0.96087486, 0.96599287, 0.96724546, 0.96766895, 0.9682836	26.739	IISSIEQK	1	1433E_MOUSE	14-3-3 protein epsilon OS=Mus musculus GN=Ywhae PE=1 SV=1	SP|P62259|1433E_MOUSE	803896640	918843968	898035840	893569088	788675520	851649344	887390848	866897472	903909248	902514368	931190784	863858112	933595264
598.29565, 598.29584	2	0.93510085, 0.94676393, 0.9552894, 0.96090406, 0.9746651	34.028	EAAEN[115.0269]SLVAYK	1	1433E_MOUSE	14-3-3 protein epsilon OS=Mus musculus GN=Ywhae PE=1 SV=1		88713328	83991536	83203168	86905016	93099976	91042512	87030408	96409568	87798368	97309232	103399304	111126800	100133056
709.38	2	0.71102005, 0.72958094, 0.73829436	23.874	IISSIEQKEENK	0.7	1433E_MOUSE	14-3-3 protein epsilon OS=Mus musculus GN=Ywhae PE=1 SV=1	SP|P62259|1433E_MOUSE	59983816	124281904	107059832	75538104	60885480	109640472	65247496	51758228	90030720	51624284	61066540	66620788	62647728
674.60065, 899.1319	3, 4	0.9187873, 0.960455, 0.9632403, 0.9634303, 0.96466875, 0.9650112, 0.96847546, 0.9732809, 0.9738267, 0.9751807	89.33	LIC[160.0307]C[160.0307]DILDVLDKHLIPAANTGESK	1	1433E_MOUSE	14-3-3 protein epsilon OS=Mus musculus GN=Ywhae PE=1 SV=1		236922128	80016352	32708802	100246152	59238940	48321796	46603984	41676292	30000318	46381896	46246960	49313100	41870100
645.279	2	0.91542435, 0.93253803, 0.93631834, 0.94749695, 0.96059906	31.588	EALQDVEDENQ	0.6	1433E_MOUSE	14-3-3 protein epsilon OS=Mus musculus GN=Ywhae PE=1 SV=1	SP|P62259|1433E_MOUSE	183586416	185796272	231889664	182047888	236015936	232787824	225377232	256081664	263396464	255845280	246353392	231989840	240445696
506.632	3	0.7571772, 0.96269923, 0.96747094	67.413	NLLSVAYKNVIGAR	1	1433E_MOUSE	14-3-3 protein epsilon OS=Mus musculus GN=Ywhae PE=1 SV=1	SP|P62259|1433E_MOUSE	26336750	14574522	4.93623e+06	27781534	9963825	18547806	14003366	4.25884e+06	4.06987e+06	7903009	11888788	10279101	9379651
724.3584, 724.35846, 724.3586, 724.35864, 724.35876	2	0.51128936, 0.52053005, 0.5211423, 0.5403446, 0.5577316, 0.61808884, 0.67968214, 0.6908449, 0.70799094, 0.7299237, 0.87784475, 0.8975096, 0.91963524, 0.941088	71.888	VAGMDVELTVEER	0.88, 1.0	1433E_MOUSE	14-3-3 protein epsilon OS=Mus musculus GN=Ywhae PE=1 SV=1	SP|P62259|1433E_MOUSE	281856256	351021536	290309888	332582240	355306624	335603264	319083264	318817056	321788640	284072672	301529248	298136800	270715040
525.94	3	0.8199988, 0.85989374, 0.95184404	49.279	KVAGMDVELTVEER	1	1433E_MOUSE	14-3-3 protein epsilon OS=Mus musculus GN=Ywhae PE=1 SV=1	SP|P62259|1433E_MOUSE	12938648	18413776	6376494	15665249	17839182	16046584	15197920	17657218	16713049	11466647	14421654	16470294	13466154
727.6515, 1090.9738	2, 3	0.84923583, 0.93951446, 0.94632953, 0.95571965, 0.9569894, 0.96296674, 0.96673065, 0.9683742, 0.96843606, 0.9723496, 0.97247654	60.86	DNLTLWTSDMQGDGEEQNK	1	1433E_MOUSE	14-3-3 protein epsilon OS=Mus musculus GN=Ywhae PE=1 SV=1	SP|P62259|1433E_MOUSE	195887936	253515312	322432704	194890512	308334912	278338432	233119696	299953120	351332512	315535392	300519328	335632512	308162400
762.853	2	0.9415173, 0.9438143, 0.9450945, 0.9555291, 0.96309996, 0.965945	45.061	n[43.0184]MDDREDLVYQAK	1	1433E_MOUSE	14-3-3 protein epsilon OS=Mus musculus GN=Ywhae PE=1 SV=1		2620154368	2542282240	2605845760	2636077568	2734141696	2655118592	2593080064	2802152448	2517916672	2655816448	2608599552	2860326400	2874294016
476.7458, 635.32513	3, 4	0.8817188, 0.9091057, 0.9553106, 0.9606717, 0.96403056, 0.9666574, 0.9700588, 0.97097623, 0.9737917	22.07	IISSIEQKEENKGGEDK	1	1433E_MOUSE	14-3-3 protein epsilon OS=Mus musculus GN=Ywhae PE=1 SV=1	SP|P62259|1433E_MOUSE	73385040	55282532	46106244	84604168	43869396	49301200	62612088	40187160	31696572	46387480	43860272	53121036	45759880
462.56134, 462.5614, 693.3383	2, 3	0.8375122, 0.85720736, 0.86546475, 0.8661516, 0.87067074, 0.90377903, 0.9237331, 0.9306754, 0.95667285, 0.9650583, 0.9651714, 0.9686871, 0.9699269, 0.9702782	37.005	YLAEFATGN[115.0269]DRK	1	1433E_MOUSE	14-3-3 protein epsilon OS=Mus musculus GN=Ywhae PE=1 SV=1		126017976	124811136	114484960	131629976	127939856	126890288	123871872	122200296	113811264	122610232	125840656	136437968	124597104
483.251	2	0.84540045, 0.8682152, 0.90534204	28.972	EDLVYQAK	1	1433E_MOUSE	14-3-3 protein epsilon OS=Mus musculus GN=Ywhae PE=1 SV=1	SP|P62259|1433E_MOUSE	34020004	43737904	45394548	34489984	54602672	52785424	49629196	54395072	59261952	52139184	56882360	51818552	51860708
619.822	2	0.95200413, 0.9574717, 0.96197	26.536	HLIPAAN[115.0269]TGESK	1	1433E_MOUSE	14-3-3 protein epsilon OS=Mus musculus GN=Ywhae PE=1 SV=1		48904616	49954584	41271784	41611132	49738068	41582116	48868160	62534352	44883968	58448224	55021448	45777808	49141372
629.2909, 629.29095	2	0.7052251, 0.75628424, 0.7708283, 0.9547911	43.355	YLAEFATGN[115.0269]DR	0.6, 1.0	1433E_MOUSE	14-3-3 protein epsilon OS=Mus musculus GN=Ywhae PE=1 SV=1		43306412	31831734	39034520	52046664	35758024	26549210	49115348	38743304	37377376	42229132	35666280	41875444	43750152
645.77	2	0.897147	32.972	EALQ[129.0426]DVEDENQ	1	1433E_MOUSE	14-3-3 protein epsilon OS=Mus musculus GN=Ywhae PE=1 SV=1		1174796	2.47688e+06	6080703	2870524	10050966	8565698	4.05735e+06	10439708	6.67762e+06	8937942	6083171	6.81378e+06	7.37086e+06
1151.16	3	0.8781138, 0.9394392, 0.94031984, 0.9418961, 0.94466436, 0.9459975, 0.95801073, 0.962996	69.308	DNLTLWTSDMQGDGEEQNKEALQDVEDENQ	1	1433E_MOUSE	14-3-3 protein epsilon OS=Mus musculus GN=Ywhae PE=1 SV=1	SP|P62259|1433E_MOUSE	682686528	649125440	708037184	745491136	649578880	697608960	621889728	658906880	664152832	698348864	656699456	693529792	694578304
741.848	2	0.9675021, 0.97601867	32.874	MDDREDLVYQAK	0.97	1433E_MOUSE	14-3-3 protein epsilon OS=Mus musculus GN=Ywhae PE=1 SV=1	SP|P62259|1433E_MOUSE	3.58484e+06	5.88919e+06	4448338	4843879	5659367	3.56892e+06	3.74985e+06	5.44212e+06	3.92879e+06	3.94731e+06	4591130	6793764	3.73626e+06
566.239	2	0.92526615, 0.94344944, 0.96972275, 0.96974987, 0.9710852, 0.9713941	33.992	YDEMVESMK	1	1433E_MOUSE	14-3-3 protein epsilon OS=Mus musculus GN=Ywhae PE=1 SV=1	SP|P62259|1433E_MOUSE	1086039296	1254222976	1347943808	1087582976	1422150272	1331967616	1209453696	1392061568	1456655488	1440617216	1388360960	1438545024	1544965888
416.2139, 623.81726	2, 3	0.90050066, 0.91952807, 0.920536, 0.9353687, 0.941314	14.387	EENKGGEDKLK	0.97, 1.0	1433E_MOUSE	14-3-3 protein epsilon OS=Mus musculus GN=Ywhae PE=1 SV=1	SP|P62259|1433E_MOUSE	5.2377e+06	5085628	11056137	8737611	8.06372e+06	7924681	6.02961e+06	5.00553e+06	5420522	5.52399e+06	7886543	5.31675e+06	8454586
420.52628, 630.2859	2, 3	0.9230219, 0.94317836, 0.94925374, 0.9602588, 0.9694448, 0.9713559, 0.9745916, 0.975022, 0.97691333	27.447	YDEMVESMKK	1	1433E_MOUSE	14-3-3 protein epsilon OS=Mus musculus GN=Ywhae PE=1 SV=1	SP|P62259|1433E_MOUSE	463338464	424059680	289648352	441647552	307532800	343897600	358359232	254079264	260679808	312854656	321432544	328178304	317541376
453.716	2	0.9203712, 0.94953865	13.751	MKGDYHR	0.94	1433E_MOUSE	14-3-3 protein epsilon OS=Mus musculus GN=Ywhae PE=1 SV=1	SP|P62259|1433E_MOUSE	2.75058e+06	3380384	7509192	4.48353e+06	5683898	5.57419e+06	3.88881e+06	2.01094e+06	4877722	3.3978e+06	5120161	3665215	6061569
489.744	2	0.93554866, 0.97254324, 0.9747078	31.941	Q[129.0426]MVETELK	1	1433E_MOUSE	14-3-3 protein epsilon OS=Mus musculus GN=Ywhae PE=1 SV=1		47191400	58404128	63205888	51956192	60693480	71044344	54381084	69091432	61552792	57385112	67203464	64361920	62182696
763.345	2	0.8856416, 0.91238266, 0.9605468, 0.961062, 0.967755	46.879	n[43.0184]MDDREDLVYQ[129.0426]AK	1	1433E_MOUSE	14-3-3 protein epsilon OS=Mus musculus GN=Ywhae PE=1 SV=1		245531872	249674208	252832528	223568704	287147392	246164416	260249104	254657216	259563024	265219376	253309152	266034256	274272320
489.252	2	0.9592712, 0.96032697, 0.9738175	30.625	QMVETELK	1	1433E_MOUSE	14-3-3 protein epsilon OS=Mus musculus GN=Ywhae PE=1 SV=1	SP|P62259|1433E_MOUSE	107070856	110634240	107296176	112601928	112976472	129231672	105539008	113892336	103658232	110398192	113543664	115048680	107316944
643.62915, 964.9401	2, 3	0.83978397, 0.95320415, 0.95753556, 0.96042275, 0.966136, 0.9729348, 0.97414523	50.795	LAEQAERYDEMVESMK	0.97, 1.0	1433E_MOUSE	14-3-3 protein epsilon OS=Mus musculus GN=Ywhae PE=1 SV=1	SP|P62259|1433E_MOUSE	84056136	51794932	21163522	106940800	27469522	38379820	56153004	22144688	13091578	35368968	40554272	40448812	39234372
558.6652, 558.6653	3	0.67969716, 0.6861547, 0.7752948, 0.914746, 0.9287773, 0.9533733, 0.9550541, 0.9750874	61.252	NLLSVAYKNVIGARR	0.99, 1.0	1433E_MOUSE	14-3-3 protein epsilon OS=Mus musculus GN=Ywhae PE=1 SV=1	SP|P62259|1433E_MOUSE	90094728	45974748	20642160	91727616	33022170	34045256	55775796	21633708	10103573	32371426	26145086	18593542	21613568
866.445	2	0.96098614, 0.97000444, 0.9709463, 0.97182536, 0.9722096	90.315	ELETVC[160.0307]NDVLALLDK	1	1433F_MOUSE	14-3-3 protein eta OS=Mus musculus GN=Ywhah PE=1 SV=2		39204404	45999140	60483076	32493582	70631760	51199840	36463376	74331312	86582728	68322232	70277000	79001240	72485080
652.764	2	0.95296466, 0.97354895, 0.97493356	24.93	NC[160.0307]NDFQYESK	1	1433F_MOUSE	14-3-3 protein eta OS=Mus musculus GN=Ywhah PE=1 SV=2		53895364	71828784	84178520	68099896	83891408	89772272	73726816	96856880	104618808	98342608	89388344	80313040	82907408
415.8766, 623.31146	2, 3	0.9378369, 0.9435258, 0.9543653, 0.9713328, 0.9765346, 0.9766366, 0.9772536, 0.97727054, 0.9775411, 0.9776321, 0.97783446	18.142	EHMQPTHPIR	1	1433F_MOUSE	14-3-3 protein eta OS=Mus musculus GN=Ywhah PE=1 SV=2	SP|P61982|1433G_MOUSE;SP|P68510|1433F_MOUSE	1170189312	1186169472	1172394880	1187423360	1213246976	1184281344	1215540224	1327612160	1243933696	1319371392	1311643648	1254835840	1321033600
398.88367, 597.82196	2, 3	0.8560148, 0.9697579, 0.97479516, 0.97914577, 0.97925496, 0.9800821, 0.98095757	23.813	YLAEVASGEKK	1	1433F_MOUSE	14-3-3 protein eta OS=Mus musculus GN=Ywhah PE=1 SV=2	SP|P68510|1433F_MOUSE	80855640	63826040	41508452	73140688	45172716	50958796	51267172	34249352	34236212	53710144	52114496	50902844	45954752
634.312	2	0.9001799, 0.9576346, 0.96261895, 0.9656376, 0.9674623	31.821	NSVVEASEAAYK	1	1433F_MOUSE	14-3-3 protein eta OS=Mus musculus GN=Ywhah PE=1 SV=2	SP|P68510|1433F_MOUSE	223658048	207684160	192117056	224350560	214270720	215955632	215823856	220445472	215151840	245518720	231376416	225731856	260545408
793.886	2	0.9591772, 0.9654257, 0.96657175, 0.96785504, 0.9696886	40.141	AVTELNEPLSNEDR	1	1433F_MOUSE	14-3-3 protein eta OS=Mus musculus GN=Ywhah PE=1 SV=2	SP|P68510|1433F_MOUSE	396124896	372403680	372545920	385319424	414530496	386602624	400669376	418094528	398176416	415295808	422795360	420416736	439614656
465.90863, 698.35913	2, 3	0.9102096, 0.9551587, 0.97045606, 0.97235376, 0.9729634, 0.97835994	26.59	KNSVVEASEAAYK	1	1433F_MOUSE	14-3-3 protein eta OS=Mus musculus GN=Ywhah PE=1 SV=2	SP|P68510|1433F_MOUSE	34018480	24443156	24303732	37389628	24685900	25207234	29715398	23759922	19086040	32933968	26639486	24579834	21205194
412.21338, 823.42004	1, 2	0.80972636, 0.9428679, 0.94534636, 0.9642565, 0.9659179, 0.9731659, 0.97411627	31.932	EAFEISK	1	1433F_MOUSE	14-3-3 protein eta OS=Mus musculus GN=Ywhah PE=1 SV=2	SP|P68510|1433F_MOUSE	237226944	206872304	236794992	253212192	228776096	229578464	222740752	220000656	239250656	233910624	246394160	235402112	270135488
466.718	2	0.94871324, 0.95228565, 0.9664415, 0.9705309, 0.9753631	17.926	MKGDYYR	1	1433F_MOUSE	14-3-3 protein eta OS=Mus musculus GN=Ywhah PE=1 SV=2	SP|O70456|1433S_MOUSE;SP|P63101|1433Z_MOUSE;SP|P61982|1433G_MOUSE;SP|P68510|1433F_MOUSE	379847520	367382048	492174624	481796992	419246688	385063552	397590240	454239488	338423328	354042240	499722880	377160096	469343040
1079.49	2	0.94394916, 0.9567484, 0.95929056	79.418	QAFDDAIAELDTLNEDSYK	1	1433F_MOUSE	14-3-3 protein eta OS=Mus musculus GN=Ywhah PE=1 SV=2	SP|P68510|1433F_MOUSE	8244679	3.79173e+06	6.96004e+06	5.79541e+06	6282455	7.1755e+06	3998960	6.04566e+06	5799036	6890354	7786807	5486180	8775037
533.775	2	0.8563082, 0.88036543, 0.9481251, 0.97572815	29.171	YLAEVASGEK	1	1433F_MOUSE	14-3-3 protein eta OS=Mus musculus GN=Ywhah PE=1 SV=2	SP|P68510|1433F_MOUSE	190203664	192560528	199654048	174910416	217079536	230240736	198565184	218965936	210240656	210938896	227432736	203174048	225612400
634.804	2	0.9178759, 0.9456112	36.906	N[115.0269]SVVEASEAAYK	1	1433F_MOUSE	14-3-3 protein eta OS=Mus musculus GN=Ywhah PE=1 SV=2		8.19576e+06	4818949	3.97349e+06	8930618	5.60157e+06	5.46921e+06	8721357	7849143	9289777	4.98783e+06	6957976	4.84933e+06	9382040
416.20468, 623.80365	2, 3	0.9241763, 0.96449184, 0.9725891, 0.9742645, 0.97546846, 0.97547156	19.392	EHMQ[129.0426]PTHPIR	0.88, 1.0	1433F_MOUSE	14-3-3 protein eta OS=Mus musculus GN=Ywhah PE=1 SV=2		70016856	75733064	73718672	60676688	83130464	76206528	71559712	63611944	84280240	64561288	70148584	64733072	86439080
579.299	2	0.83383113, 0.9024011, 0.97578704	32.324	n[43.0184]GDREQLLQ[129.0426]R	0.68	1433F_MOUSE	14-3-3 protein eta OS=Mus musculus GN=Ywhah PE=1 SV=2		34677424	39615800	40540732	32893128	32852380	39033860	35463356	28768098	29566406	32421844	33547304	32375392	40038364
578.807	2	0.9728863, 0.9734698, 0.97483784	30.755	n[43.0184]GDREQLLQR	1	1433F_MOUSE	14-3-3 protein eta OS=Mus musculus GN=Ywhah PE=1 SV=2		226487600	212054240	198060320	240877904	199276672	212636976	217786336	214999008	180106112	223183696	221605968	200595872	218518464
516.21234, 516.2124	2	0.92190593, 0.92853415, 0.965928, 0.973867, 0.9748701, 0.9757693, 0.97751	26.71	YDDMASAMK	0.74, 1.0	1433F_MOUSE	14-3-3 protein eta OS=Mus musculus GN=Ywhah PE=1 SV=2	SP|P68510|1433F_MOUSE	191720944	191768624	186670880	203796912	198179696	214689008	196015968	208299424	184330400	209225232	215902656	203990944	210634320
623.256	2	0.9602934, 0.97147286, 0.97561765, 0.97691613	16.017	NC[160.0307]SETQYESK	1	1433G_MOUSE	14-3-3 protein gamma OS=Mus musculus GN=Ywhag PE=1 SV=2		8799904	6991535	11825599	9340392	9090151	9247103	9392454	12657022	8675283	9555744	13691032	9070799	13537811
710.9953, 1065.9896	2, 3	0.95305836, 0.9533806, 0.9684345, 0.96881944, 0.96919614, 0.9692539, 0.9693669, 0.96958286, 0.97004694, 0.97125953, 0.9721574, 0.97256315	85.589	TAFDDAIAELDTLNEDSYK	1	1433G_MOUSE	14-3-3 protein gamma OS=Mus musculus GN=Ywhag PE=1 SV=2	SP|P61982|1433G_MOUSE	609105280	605132672	828160832	650643072	882100992	724088000	584304064	932563648	868074432	873020288	890609536	849860800	879808448
378.85223, 567.775	2, 3	0.9108704, 0.9625902, 0.9736059, 0.9744127, 0.9758885, 0.9764583, 0.97651845, 0.97693354, 0.9773035, 0.9774048	17.931	AYSEAHEISK	1	1433G_MOUSE	14-3-3 protein gamma OS=Mus musculus GN=Ywhag PE=1 SV=2	SP|P61982|1433G_MOUSE	906527808	928574912	951381312	912566272	968176832	916014144	869117824	974902720	978003648	992782144	1059801536	1024370880	1021140928
548.6008, 822.39716	2, 3	0.941597, 0.9433857, 0.9655389, 0.9690057, 0.97233635, 0.97293943, 0.9743293, 0.9758695	40.635	NVTELNEPLSNEER	1	1433G_MOUSE	14-3-3 protein gamma OS=Mus musculus GN=Ywhag PE=1 SV=2	SP|P61982|1433G_MOUSE	1191154432	1282347520	1241408768	1253857024	1354105856	1304750720	1200310656	1367032576	1303803392	1435697664	1229484672	1439670144	1402943360
745.7243, 1118.0834	2, 3	0.8977463, 0.9131469, 0.9360605, 0.9610178, 0.96483135, 0.96525294, 0.9686697, 0.9706634, 0.97171426, 0.97529685	97.969	ELEAVC[160.0307]QDVLSLLDNYLIK	1	1433G_MOUSE	14-3-3 protein gamma OS=Mus musculus GN=Ywhag PE=1 SV=2		109678192	100672280	113247144	82273984	108724640	87511616	78996000	92910752	114929712	73186704	64099788	63424664	61352156
412.89087, 618.8327	2, 3	0.9443537, 0.9621323, 0.9677393, 0.9681548, 0.969772, 0.9721934, 0.97401947, 0.97744644	26.798	YLAEVATGEKR	1	1433G_MOUSE	14-3-3 protein gamma OS=Mus musculus GN=Ywhag PE=1 SV=2	SP|P61982|1433G_MOUSE	165624160	127322936	69648344	169409152	78804640	93891352	98064640	70241320	53378700	90095488	82632512	83681872	88931968
1004.84	3	0.5332235, 0.78944194, 0.8555831, 0.86474603, 0.9570274	93.626	LGLALNYSVFYYEIQNAPEQAC[160.0307]HLAK	1	1433G_MOUSE	14-3-3 protein gamma OS=Mus musculus GN=Ywhag PE=1 SV=2		104573736	120978920	119868048	98687008	115192080	101287688	76657600	145829168	96108752	35171848	31415382	25269358	39882264
1101.21	3	0.93089235, 0.9639434, 0.9667717, 0.96965843, 0.9720392, 0.9724111	97.849	TAFDDAIAELDTLNEDSYKDSTLIMQLLR	0.99	1433G_MOUSE	14-3-3 protein gamma OS=Mus musculus GN=Ywhag PE=1 SV=2	SP|P61982|1433G_MOUSE	120029432	94562392	76431576	116392304	84889864	94627560	100059296	81892632	72765584	56061444	45948236	49627992	45489736
1097.44	2	0.7156513, 0.773408, 0.93063515, 0.9439532, 0.95336497	58.788	DNLTLWTSDQQDDDGGEGNN	1	1433G_MOUSE	14-3-3 protein gamma OS=Mus musculus GN=Ywhag PE=1 SV=2	SP|P61982|1433G_MOUSE	157770816	174798256	183743376	173027584	189230432	181359232	171106656	160926720	165163936	187956864	190142784	194509344	186788992
540.782	2	0.9338032, 0.9574961, 0.9648266, 0.97061044, 0.9735703, 0.9747782	31.363	YLAEVATGEK	1	1433G_MOUSE	14-3-3 protein gamma OS=Mus musculus GN=Ywhag PE=1 SV=2	SP|P61982|1433G_MOUSE	703738240	771653056	753767744	699145792	964791552	853361216	761642048	899000256	845942080	924316928	907501248	889541824	848843904
553.296	2	0.9591185, 0.9619362	15.698	RATVVESSEK	1	1433G_MOUSE	14-3-3 protein gamma OS=Mus musculus GN=Ywhag PE=1 SV=2	SP|P61982|1433G_MOUSE	1.37557e+06	597047	583442	632513	906396	878012	520605	197248	1.60338e+06	1.27229e+06	558980	1.56015e+06	1.01077e+06
822.888	2	0.93485904, 0.9612616, 0.97141397, 0.9745752	41.935	NVTELNEPLSN[115.0269]EER	0.95	1433G_MOUSE	14-3-3 protein gamma OS=Mus musculus GN=Ywhag PE=1 SV=2		47787552	57965828	46939720	35701684	60792100	52379804	43168848	47221672	49187772	51000816	50320208	54554836	60647492
623.748	2	0.96672463, 0.97398, 0.9747061	16.822	N[115.0269]C[160.0307]SETQYESK	0.78	1433G_MOUSE	14-3-3 protein gamma OS=Mus musculus GN=Ywhag PE=1 SV=2		17132364	13771209	23889502	21287386	22034440	21055230	22939440	27745876	17752770	22613572	29694952	16931014	24514664
711.3232, 1066.4818	2, 3	0.9555453, 0.9578327, 0.9612841, 0.9647956, 0.9657762, 0.97533596	88.45	TAFDDAIAELDTLN[115.0269]EDSYK	1	1433G_MOUSE	14-3-3 protein gamma OS=Mus musculus GN=Ywhag PE=1 SV=2		11753987	12744671	20502454	9995367	20832142	17497920	12965696	22333480	20150018	19099768	21086620	21464746	21226380
578.82	2	0.9280375, 0.95511335, 0.9620063, 0.96910703	31.373	n[43.0184]VDREQLVQK	1	1433G_MOUSE	14-3-3 protein gamma OS=Mus musculus GN=Ywhag PE=1 SV=2		349918688	297055200	207523504	343422560	253837888	269045920	290563616	238691776	190645872	259377840	259757088	241034192	242465424
579.312	2	0.9547436, 0.9696836, 0.97166353	32.862	n[43.0184]VDREQLVQ[129.0426]K	0.7	1433G_MOUSE	14-3-3 protein gamma OS=Mus musculus GN=Ywhag PE=1 SV=2		37596652	43922440	29474564	39900372	32001562	28809650	37927084	30238854	18157142	32408008	29500054	35002068	39199680
415.89212, 623.3348	2, 3	0.9341097, 0.9435483, 0.9704457, 0.9771535, 0.9771907	24.46	MVDREQLVQK	0.61, 0.64	1433G_MOUSE	14-3-3 protein gamma OS=Mus musculus GN=Ywhag PE=1 SV=2	SP|P61982|1433G_MOUSE	32021168	26917548	24387066	29136332	24352536	27398204	28081396	18897368	20545368	27138616	20795918	18854052	20126716
454.758, 454.75803	2	0.7706053, 0.85988194, 0.9305524, 0.94176215, 0.9453573, 0.9464719, 0.96838963, 0.9725064	53.237	N[115.0269]LLSVAYK	0.99, 1.0	1433T_MOUSE	14-3-3 protein theta OS=Mus musculus GN=Ywhaq PE=1 SV=1		104513848	112880816	127386296	101502328	122435016	112659560	103995816	116080008	136496752	120498408	120973256	125838072	119720328
572.0407, 762.3849	3, 4	0.87485474, 0.9321516, 0.9465018, 0.9471643, 0.9480948, 0.94825166, 0.9522479, 0.95780534, 0.97080344, 0.97177535, 0.9759704	41.958	KQTIENSQGAYQEAFDISKK	1	1433T_MOUSE	14-3-3 protein theta OS=Mus musculus GN=Ywhaq PE=1 SV=1	SP|P68254|1433T_MOUSE	233642816	181293504	148654144	239253520	172393184	161084000	187457184	164504960	150769136	180269040	173103616	169235696	176698192
595.826	2	0.9196187, 0.9710013, 0.9723981, 0.9743312, 0.97591233	89.403	DSTLIMQ[129.0426]LLR	1	1433T_MOUSE	14-3-3 protein theta OS=Mus musculus GN=Ywhaq PE=1 SV=1		292258496	315016864	372409632	274696704	404439904	346150784	291446528	402355232	411286112	331860608	325722112	343650496	362408352
466.22244, 698.8298	2, 3	0.9437612, 0.94955033, 0.9534234, 0.9623323, 0.96480274, 0.9751194, 0.97625506	26.754	YLAEVAC[160.0307]GDDRK	1	1433T_MOUSE	14-3-3 protein theta OS=Mus musculus GN=Ywhaq PE=1 SV=1		353875136	361618176	320046304	384214816	306453984	321807680	374202560	331280000	310859424	349263968	328546112	330313088	308670976
1105.88	3	0.7735393, 0.89889693, 0.9269672, 0.9536933, 0.9645784, 0.9687661, 0.97076327, 0.97524893	97.891	TAFDEAIAELDTLNEDSYKDSTLIMQLLR	1	1433T_MOUSE	14-3-3 protein theta OS=Mus musculus GN=Ywhaq PE=1 SV=1	SP|P68254|1433T_MOUSE	95018976	66959372	68991056	79293752	59511144	88328136	71683168	62730400	63955008	40509188	33378146	42079820	30085222
766.863	2	0.9226385, 0.9509453, 0.9605369, 0.9715214, 0.97277635, 0.97340983	26.055	AVTEQGAELSNEER	1	1433T_MOUSE	14-3-3 protein theta OS=Mus musculus GN=Ywhaq PE=1 SV=1	SP|P68254|1433T_MOUSE	691999616	493463104	531601728	783860416	600759808	510307584	677197440	735890112	450595424	725352768	679486272	639254144	618726272
554.782	2	0.8719377, 0.93103904, 0.97124517, 0.97639614, 0.977234, 0.9775589	21.275	EMQPTHPIR	1	1433T_MOUSE	14-3-3 protein theta OS=Mus musculus GN=Ywhaq PE=1 SV=1	SP|P63101|1433Z_MOUSE;SP|P68254|1433T_MOUSE;SP|Q9CQV8|1433B_MOUSE	1164925952	1200005760	1250021504	1359084544	1212171648	1224365056	1236032768	1305768192	1308799360	1331815168	1303375232	1333363968	1151827584
634.782	2	0.9243958, 0.9358349, 0.9666733, 0.96817636, 0.9708376	32.079	YLAEVAC[160.0307]GDDR	1	1433T_MOUSE	14-3-3 protein theta OS=Mus musculus GN=Ywhaq PE=1 SV=1		313777760	361686144	352170880	337646976	383399840	365257312	348982848	368508928	377601536	376438112	364902656	370318112	340194304
595.33417, 595.3344	2	0.5539335, 0.5804163, 0.82073325, 0.87441427, 0.8865713, 0.9229623, 0.94437027, 0.95500135, 0.95749295, 0.9580762, 0.9618196, 0.9636587, 0.9655807, 0.9753244	87.202	DSTLIMQLLR	0.74, 0.97, 1.0	1433T_MOUSE	14-3-3 protein theta OS=Mus musculus GN=Ywhaq PE=1 SV=1	SP|O70456|1433S_MOUSE;SP|P63101|1433Z_MOUSE;SP|P61982|1433G_MOUSE;SP|P68254|1433T_MOUSE;SP|P68510|1433F_MOUSE;SP|P62259|1433E_MOUSE;SP|Q9CQV8|1433B_MOUSE	3556514560	3732465920	4564560384	3704921856	4701535232	4397553152	3725376512	5159068160	4656457216	4229154048	4311994368	4362679296	4340963840
715.6673, 1072.9976	2, 3	0.8964544, 0.9282362, 0.96147794, 0.969289, 0.9699809, 0.9706885, 0.9707747, 0.9710689, 0.9711877, 0.97179824, 0.972063, 0.9725686, 0.97336817	87.378	TAFDEAIAELDTLNEDSYK	1	1433T_MOUSE	14-3-3 protein theta OS=Mus musculus GN=Ywhaq PE=1 SV=1	SP|P68254|1433T_MOUSE	549207744	572105856	762425152	596762240	743913600	655995264	566708224	799009792	754887232	720307648	741754816	766617856	765316928
511.906	3	0.68601966, 0.93962115	28.372	AVTEQ[129.0426]GAELSNEER	0.77	1433T_MOUSE	14-3-3 protein theta OS=Mus musculus GN=Ywhaq PE=1 SV=1		1.73226e+06	3477183	1.66955e+06	1.95765e+06	2102300	1.59833e+06	2602948	2.48352e+06	3.33345e+06	1.15407e+06	315620	2.29845e+06	3.93612e+06
408.714	2	0.96179664, 0.9624018, 0.96262854	15.8	LAEQAER	1	1433T_MOUSE	14-3-3 protein theta OS=Mus musculus GN=Ywhaq PE=1 SV=1	SP|O70456|1433S_MOUSE;SP|P63101|1433Z_MOUSE;SP|P61982|1433G_MOUSE;SP|P68254|1433T_MOUSE;SP|P68510|1433F_MOUSE;SP|P62259|1433E_MOUSE;SP|Q9CQV8|1433B_MOUSE	15715811	11338437	14730156	13313011	17086388	11839821	12814283	13575969	15403219	18709182	13788795	18510856	15074496
454.2659, 454.26596	2	0.7184349, 0.87678564, 0.87830883, 0.90708756, 0.9191878, 0.94934416, 0.9510532, 0.95115906, 0.96083647, 0.96117824	48.913	NLLSVAYK	0.86, 1.0	1433T_MOUSE	14-3-3 protein theta OS=Mus musculus GN=Ywhaq PE=1 SV=1	SP|O70456|1433S_MOUSE;SP|P63101|1433Z_MOUSE;SP|P61982|1433G_MOUSE;SP|P68254|1433T_MOUSE;SP|P68510|1433F_MOUSE;SP|P62259|1433E_MOUSE;SP|Q9CQV8|1433B_MOUSE	5341428736	5471461888	6135788544	5453085184	5786795520	6318882816	5512462848	5888711168	5690487296	5757574144	6104539136	6063173120	6050234368
719.68665, 1079.0264	2, 3	0.9446934, 0.96127313, 0.9625243, 0.9639764, 0.96772134, 0.97037196	46.513	KQTIENSQGAYQEAFDISK	1	1433T_MOUSE	14-3-3 protein theta OS=Mus musculus GN=Ywhaq PE=1 SV=1	SP|P68254|1433T_MOUSE	94017392	112833168	128796624	113412800	140945168	121628832	127061752	128835424	140802048	136474352	136553392	113972584	120628640
715.99524, 1073.4897	2, 3	0.9191095, 0.9556495, 0.96506107, 0.9680231, 0.97187966, 0.9737408	90.292	TAFDEAIAELDTLN[115.0269]EDSYK	1	1433T_MOUSE	14-3-3 protein theta OS=Mus musculus GN=Ywhaq PE=1 SV=1		12679777	12893355	14293647	9617625	18784602	13813338	12157888	18001096	16064850	16527879	14683166	18633930	17240138
1227.9958, 1227.9961	2	0.6192772, 0.8034767, 0.91273314, 0.9503781, 0.9685402	62.933	DNLTLWTSDSAGEEC[160.0307]DAAEGAEN	1	1433T_MOUSE	14-3-3 protein theta OS=Mus musculus GN=Ywhaq PE=1 SV=1		37896136	54779868	64425564	48872740	64711872	55645436	40574368	49016300	64695040	52335432	59171000	66035692	68250576
412.8887, 618.8295	2, 3	0.8923425, 0.95581037, 0.96628344, 0.9721924, 0.9724935, 0.9749121, 0.975012, 0.9750911, 0.9757438, 0.97625685, 0.9764347	17.642	KEMQPTHPIR	1	1433T_MOUSE	14-3-3 protein theta OS=Mus musculus GN=Ywhaq PE=1 SV=1	SP|P63101|1433Z_MOUSE;SP|P68254|1433T_MOUSE;SP|Q9CQV8|1433B_MOUSE	187180592	194704064	200966064	186411888	210758496	197440304	181594752	205864560	209872576	199810128	201412176	201633392	201003664
767.35443, 767.3549	2	0.8564948, 0.8971169, 0.96508455, 0.9651688, 0.9699683, 0.9734796, 0.97366786	27.927	AVTEQGAELSN[115.0269]EER	0.6, 1.0	1433T_MOUSE	14-3-3 protein theta OS=Mus musculus GN=Ywhaq PE=1 SV=1		88710400	90934352	84371064	71407576	86286088	88729664	83942280	75304872	92826432	86820752	85517032	92848032	83565960
567.717	2	0.970518, 0.9745975, 0.97618616	28.615	YDDMATC[160.0307]MK	1	1433T_MOUSE	14-3-3 protein theta OS=Mus musculus GN=Ywhaq PE=1 SV=1		431881824	466809184	454658528	478573440	505943904	496728832	486036352	513037632	478619168	503677920	518354016	499967488	491964352
555.274	2	0.96278, 0.97398263, 0.97406787, 0.97984964	22.851	EMQ[129.0426]PTHPIR	1	1433T_MOUSE	14-3-3 protein theta OS=Mus musculus GN=Ywhaq PE=1 SV=1		94152320	106422736	91293048	83611920	91764152	100808192	101104680	113659536	109615392	103657584	103510936	89186144	90258592
458.721	2	0.7923625, 0.8510997, 0.8602448, 0.86617315	24.633	MKGDYFR	0.75	1433T_MOUSE	14-3-3 protein theta OS=Mus musculus GN=Ywhaq PE=1 SV=1	SP|P68254|1433T_MOUSE;SP|Q9CQV8|1433B_MOUSE	312750080	301968960	232177808	351980192	283276992	246029808	305217536	276659776	246788992	288081856	277679968	252472128	254307744
413.217	3	0.956623	18.736	KEMQ[129.0426]PTHPIR	1	1433T_MOUSE	14-3-3 protein theta OS=Mus musculus GN=Ywhaq PE=1 SV=1		3.92368e+06	4759523	4909349	4.82697e+06	4.69739e+06	5.80379e+06	5280449	5743137	5.3114e+06	5435487	6165651	6.86255e+06	5394338
549.321	3	0.82868534, 0.8926017, 0.9495472	56.679	NLLSVAYKNVVGGRR	0.97	1433T_MOUSE	14-3-3 protein theta OS=Mus musculus GN=Ywhaq PE=1 SV=1	SP|P68254|1433T_MOUSE	46250108	9849168	2.69606e+06	34932784	19907362	5758234	31306914	14892626	6.56844e+06	10296940	10000619	6.38119e+06	5967465
552.712	2	0.9576091, 0.9702642, 0.972926, 0.9733862, 0.97351, 0.9759037	29.689	YDDMAAC[160.0307]MK	1	1433Z_MOUSE	14-3-3 protein zeta/delta OS=Mus musculus GN=Ywhaz PE=1 SV=1		1073446080	1135001088	1156896896	1157749376	1212534656	1199852800	1117500672	1175849088	1145790848	1238979712	1195301120	1191484416	1141992576
473.57822, 709.86346	2, 3	0.9667818, 0.97119373, 0.9736094	91.127	DIC[160.0307]NDVLSLLEK	1	1433Z_MOUSE	14-3-3 protein zeta/delta OS=Mus musculus GN=Ywhaz PE=1 SV=1		252052384	170212976	187352400	129462048	201388112	156570512	108095952	206933184	228974672	198403712	203130096	198087008	209068832
711.3353, 711.3355, 1066.4998	2, 3	0.7090637, 0.88609517, 0.90466917, 0.916953, 0.9495387, 0.9516295, 0.97075236, 0.97090626, 0.97113574, 0.9716918, 0.97204506, 0.9726098, 0.97265947, 0.9726647, 0.97306657, 0.97341424, 0.97394794, 0.9744525	90.79	TAFDEAIAELDTLSEESYK	0.91, 1.0	1433Z_MOUSE	14-3-3 protein zeta/delta OS=Mus musculus GN=Ywhaz PE=1 SV=1	SP|P63101|1433Z_MOUSE	1718606080	1707232128	2224399360	1792573568	2187775488	1955925504	1628028288	2354059008	2283278592	2028446336	2084937984	2135741952	2223797248
681.0005, 1020.9972	2, 3	0.8733238, 0.95054096, 0.9607734, 0.96078855, 0.9626552, 0.96435755, 0.9649157, 0.9650802, 0.9652845, 0.9692088	64.985	GIVDQSQQAYQEAFEISK	1	1433Z_MOUSE	14-3-3 protein zeta/delta OS=Mus musculus GN=Ywhaz PE=1 SV=1	SP|P63101|1433Z_MOUSE	1172796544	1151513728	1310671744	1249504896	1394314624	1205955712	1203871616	1299508608	1292796928	1273439232	1311242880	1331601536	1356162816
666.346	2	0.91763437, 0.9361339, 0.93750393, 0.9471306, 0.9675152	49.993	FLIPNASQ[129.0426]PESK	0.67	1433Z_MOUSE	14-3-3 protein zeta/delta OS=Mus musculus GN=Ywhaz PE=1 SV=1		260892624	288544096	298484512	227868464	315912608	289522720	276149472	298560864	303921440	273893408	322646208	303272704	326730304
1101.55	3	0.79146534, 0.88629943, 0.8992201, 0.91785306, 0.9185843, 0.9415853, 0.95597535	98.246	TAFDEAIAELDTLSEESYKDSTLIMQLLR	1	1433Z_MOUSE	14-3-3 protein zeta/delta OS=Mus musculus GN=Ywhaz PE=1 SV=1	SP|P63101|1433Z_MOUSE	68623568	33798608	27465062	66043220	29968640	43741328	50800224	32732100	29409306	19058518	14617525	8929421	10384798
516.9094, 774.86017	2, 3	0.91264194, 0.93820584, 0.9554117, 0.9697759, 0.9699288, 0.9703985, 0.9711246, 0.97179186, 0.972558, 0.9761553	26.737	SVTEQGAELSNEER	1	1433Z_MOUSE	14-3-3 protein zeta/delta OS=Mus musculus GN=Ywhaz PE=1 SV=1	SP|P63101|1433Z_MOUSE	1093851904	1211316608	1048637376	1338788608	963028160	1084631808	1117274112	1166423552	1066432064	1172304512	1143068928	1052951616	1112582784
445.253	2	0.9692365, 0.9743137, 0.9743997, 0.9763162, 0.9780459	19.495	VVSSIEQK	1	1433Z_MOUSE	14-3-3 protein zeta/delta OS=Mus musculus GN=Ywhaz PE=1 SV=1	SP|P63101|1433Z_MOUSE	132784248	205774960	533228672	335070528	256553712	270158112	291401760	521875712	181306720	167434624	470954592	141606688	343398656
427.2224, 640.33	2, 3	0.59535825, 0.7827589, 0.8099115, 0.9594441, 0.96045554, 0.9728795, 0.973675, 0.9738046, 0.9739074, 0.973996, 0.9740648, 0.97586614, 0.9780405	26.107	YLAEVAAGDDKK	0.94, 1.0	1433Z_MOUSE	14-3-3 protein zeta/delta OS=Mus musculus GN=Ywhaz PE=1 SV=1	SP|P63101|1433Z_MOUSE	1812448768	1362349184	1440355968	1959226496	1517413504	1307222656	1711572736	1900361472	1199152896	1892819968	1689865344	1536120192	1616993408
509.283	2	0.84116346, 0.86884576, 0.9353691, 0.96090627, 0.97075117	24.123	EKIETELR	0.65	1433Z_MOUSE	14-3-3 protein zeta/delta OS=Mus musculus GN=Ywhaz PE=1 SV=1	SP|P63101|1433Z_MOUSE	459416032	510332320	525988832	528411520	582679808	552214336	549649024	627012352	586626496	570606336	596390464	554451776	517062432
665.854	2	0.95202065, 0.9673574, 0.9682513, 0.96851945	48.165	FLIPNASQPESK	1	1433Z_MOUSE	14-3-3 protein zeta/delta OS=Mus musculus GN=Ywhaz PE=1 SV=1	SP|P63101|1433Z_MOUSE	2015434112	2153358592	2319557120	2114241536	2403413504	2241955328	2206064384	2368953600	2342625280	2358608896	2356159232	2467884800	2478510336
681.329	3	0.89707947, 0.9156418, 0.943834, 0.9650657	67.567	GIVDQSQQAYQ[129.0426]EAFEISK	1	1433Z_MOUSE	14-3-3 protein zeta/delta OS=Mus musculus GN=Ywhaz PE=1 SV=1		21835962	33553936	34803712	25939524	33275920	27980220	24235210	16540818	33868764	25592966	26656332	26617116	28583864
710.355	2	0.9005079, 0.9639959	95.066	DIC[160.0307]N[115.0269]DVLSLLEK	1	1433Z_MOUSE	14-3-3 protein zeta/delta OS=Mus musculus GN=Ywhaz PE=1 SV=1		10610793	7.69771e+06	6541799	5130039	9514640	6.73185e+06	4441682	8236350	10820194	7901713	8201050	8616189	10050259
445.745	2	0.9414422, 0.97101027, 0.97812265, 0.9783094	20.616	VVSSIEQ[129.0426]K	1	1433Z_MOUSE	14-3-3 protein zeta/delta OS=Mus musculus GN=Ywhaz PE=1 SV=1		98003504	101657600	92697040	83295024	95657952	87729296	101025192	99332720	99288128	104027952	99106000	91898904	92549344
803.67017, 1205.0021	2, 3	0.8841722, 0.88592184, 0.92026466, 0.92201394, 0.92577094, 0.9299821, 0.93174964, 0.9436104, 0.94721276	61.632	DNLTLWTSDTQGDEAEAGEGGEN	1	1433Z_MOUSE	14-3-3 protein zeta/delta OS=Mus musculus GN=Ywhaz PE=1 SV=1	SP|P63101|1433Z_MOUSE	262282944	303176864	312569536	299718432	311535680	341123808	276238688	298726560	303853216	313040768	322247456	334292832	298927776
666.345	2	0.9617027, 0.9647688, 0.97227526, 0.97653776	51.019	FLIPN[115.0269]ASQPESK	0.95	1433Z_MOUSE	14-3-3 protein zeta/delta OS=Mus musculus GN=Ywhaz PE=1 SV=1		101943648	103848224	104991824	84645192	112295280	104952296	94587504	109706312	104223432	104271208	101535672	112216792	116681608
723.699	3	0.8864826, 0.9635173, 0.9675414, 0.9677835, 0.9716467	60.536	GIVDQSQQAYQEAFEISKK	1	1433Z_MOUSE	14-3-3 protein zeta/delta OS=Mus musculus GN=Ywhaz PE=1 SV=1	SP|P63101|1433Z_MOUSE	102783784	32239428	12959605	108755592	34657492	43416368	55538316	23808980	11279434	42301576	43285696	38078472	33644380
775.3522, 775.3534	2	0.91170305, 0.9282998, 0.9372473, 0.9723397, 0.97251517, 0.9753438	27.322	SVTEQGAELSN[115.0269]EER	0.84, 0.89	1433Z_MOUSE	14-3-3 protein zeta/delta OS=Mus musculus GN=Ywhaz PE=1 SV=1		64360136	54713300	53133836	54984584	63171712	54784960	57624660	53093676	55365660	59525972	62891624	60668736	60477668
576.283	2	0.954181, 0.96460986, 0.9714071	31.377	YLAEVAAGDDK	0.78	1433Z_MOUSE	14-3-3 protein zeta/delta OS=Mus musculus GN=Ywhaz PE=1 SV=1	SP|P63101|1433Z_MOUSE	48724732	40684996	38890256	40445636	49799896	46505584	40378496	58204008	49059136	54051956	58577896	52487256	48857208
573.795	2	0.9526483, 0.95476675, 0.95665044, 0.9677749	31.541	n[43.0184]MDKNELVQK	1	1433Z_MOUSE	14-3-3 protein zeta/delta OS=Mus musculus GN=Ywhaz PE=1 SV=1		1732725120	1615008768	1554422272	1722103040	1683082112	1762212608	1695604992	1802166912	1671697536	1828307584	1542832512	1692298368	1714215040
574.287	2	0.9676955, 0.968662, 0.97383857, 0.97638506	33.031	n[43.0184]MDKNELVQ[129.0426]K	1	1433Z_MOUSE	14-3-3 protein zeta/delta OS=Mus musculus GN=Ywhaz PE=1 SV=1		236803936	248828848	222938496	213082032	263834112	237915888	246757776	272722464	245187680	271651168	269479648	274465376	278229920
792.365	2	0.810658, 0.87806064, 0.9630592, 0.96914315, 0.97378325	73.11	WNTDSVEEFLSEK	1	SEP15_MOUSE	15 kDa selenoprotein OS=Mus musculus GN=Sep15 PE=1 SV=3	SP|Q9ERR7|SEP15_MOUSE	49872896	55129432	52412100	41542060	49478052	53486604	46534988	51731684	51999392	53551896	56699848	59267544	57478948
473.274	3	0.6445305, 0.871814, 0.8798367, 0.9456166, 0.9684996	59.155	LGRFPQVQAFVR	1	SEP15_MOUSE	15 kDa selenoprotein OS=Mus musculus GN=Sep15 PE=1 SV=3	SP|Q9ERR7|SEP15_MOUSE	8425078	17948726	13891893	7883066	10643369	16924432	7.32375e+06	10368414	15687568	9434296	16999508	10915210	10875777
878.97	2	0.933411, 0.9622568, 0.97271556, 0.97308505	82.625	LLDDNGNIAEELSILK	1	SEP15_MOUSE	15 kDa selenoprotein OS=Mus musculus GN=Sep15 PE=1 SV=3	SP|Q9ERR7|SEP15_MOUSE	34921432	36747612	40043412	29667590	33800832	36341668	27713362	34507560	37908948	36832796	38840204	35379548	32906192
743.8	2	0.8779433, 0.95366067	24.874	GC[160.0307]C[160.0307]QEEAQFETK	1	SEP15_MOUSE	15 kDa selenoprotein OS=Mus musculus GN=Sep15 PE=1 SV=3		12444731	16974388	11819718	10367260	11214943	18725514	11494391	17350126	14939130	16787072	12352412	11139579	11843213
711.006	3	0.91542315, 0.94892514, 0.95260876, 0.9721091	40.103	TWVTSSADPVSEHGGSTSAVR	1	TB182_MOUSE	182 kDa tankyrase-1-binding protein OS=Mus musculus GN=Tnks1bp1 PE=1 SV=2	SP|P58871|TB182_MOUSE	27290308	26868518	18141082	28575166	30263660	24303658	32337850	24546074	25741356	28236830	29890266	32188862	33054036
790.052	3	0.87883085, 0.97803557, 0.97959125	58.2	ENYEDQEPLVGHESPITLAAR	1	TB182_MOUSE	182 kDa tankyrase-1-binding protein OS=Mus musculus GN=Tnks1bp1 PE=1 SV=2	SP|P58871|TB182_MOUSE	25442340	25071536	20827174	26705012	24395838	24281184	22694158	34169532	21882976	23567912	23735576	23169574	21455494
742.878	2	0.87025964, 0.92878085, 0.94678986	64.293	GVGQADWTPDLGLR	1	TB182_MOUSE	182 kDa tankyrase-1-binding protein OS=Mus musculus GN=Tnks1bp1 PE=1 SV=2	SP|P58871|TB182_MOUSE	37379244	33009686	36053200	40507756	38465820	28634340	47141136	31290564	30759772	36336336	38638120	33073144	33728656
541.79	2	0.96349096, 0.9752397, 0.9755767	47.369	VGPDLELDPK	1	TB182_MOUSE	182 kDa tankyrase-1-binding protein OS=Mus musculus GN=Tnks1bp1 PE=1 SV=2	SP|P58871|TB182_MOUSE	28080164	25947884	19557316	24015996	22382228	20401308	27519736	22771370	26537586	29276778	26816076	22986474	27714472
671.89	2	0.95625335, 0.9738691, 0.974041, 0.9765029	76.325	VNLFPGLSPSALK	1	TB182_MOUSE	182 kDa tankyrase-1-binding protein OS=Mus musculus GN=Tnks1bp1 PE=1 SV=2	SP|P58871|TB182_MOUSE	25760710	21648588	22705858	27063382	27684278	20130892	24373126	30034628	26352036	27750968	29569946	27261310	28131090
681.721, 1022.0781	2, 3	0.92941743, 0.9666609, 0.9668216, 0.9720357, 0.97203684, 0.9736031, 0.9760317	76.001	SPALLPSTVEGPPGAPLLQAK	1	TB182_MOUSE	182 kDa tankyrase-1-binding protein OS=Mus musculus GN=Tnks1bp1 PE=1 SV=2	SP|P58871|TB182_MOUSE	23671998	26802022	25276876	25861070	32555946	25126006	24622466	30506848	26489214	32738318	29122148	28981836	36226172
549.781	2	0.89529175, 0.94325036, 0.9658649	32.698	DSVLDIHGSR	1	TB182_MOUSE	182 kDa tankyrase-1-binding protein OS=Mus musculus GN=Tnks1bp1 PE=1 SV=2	SP|P58871|TB182_MOUSE	20310882	16729932	16887552	18646656	18733562	13696640	20216748	20770818	14098851	19094266	16584815	13348494	18587720
670.862	2	0.78225046, 0.9755813, 0.97740567	41.625	LANISVPASESPR	1	TB182_MOUSE	182 kDa tankyrase-1-binding protein OS=Mus musculus GN=Tnks1bp1 PE=1 SV=2	SP|P58871|TB182_MOUSE	29588590	29559188	30147634	26099788	31526470	27962876	25515424	32508828	27775614	33693728	30675320	33581240	37086660
864.931	2	0.8572501, 0.9329419, 0.94915, 0.95282006, 0.97400707	76.037	ELGVGQVDWGDDLGLR	1	TB182_MOUSE	182 kDa tankyrase-1-binding protein OS=Mus musculus GN=Tnks1bp1 PE=1 SV=2	SP|P58871|TB182_MOUSE	34730820	32875660	27183612	32546650	34726632	26645832	31833078	31195080	27760866	32041666	29225908	33042028	35580924
765.052	3	0.9473845, 0.9480113, 0.9610772, 0.97012186	54.042	HSLGQEVIGIGGSQDESEVPVR	1	TB182_MOUSE	182 kDa tankyrase-1-binding protein OS=Mus musculus GN=Tnks1bp1 PE=1 SV=2	SP|P58871|TB182_MOUSE	26512520	23166816	21616816	16905926	24906550	15775021	26635434	22074452	12083325	21753804	22962156	20278316	22299984
701.36	2	0.87049353, 0.9727112, 0.97423214, 0.9748731	65.441	AGAVDWTDQLGLR	1	TB182_MOUSE	182 kDa tankyrase-1-binding protein OS=Mus musculus GN=Tnks1bp1 PE=1 SV=2	SP|P58871|TB182_MOUSE	34375456	34572728	33550776	31471440	31772904	26268556	36323668	27526060	28710386	31550090	33305180	31964054	36467536
484.569	3	0.85176873, 0.89787096, 0.98145634	51.363	DASLQDWEFGKR	0.99	TB182_MOUSE	182 kDa tankyrase-1-binding protein OS=Mus musculus GN=Tnks1bp1 PE=1 SV=2	SP|P58871|TB182_MOUSE	9931256	10583817	11939158	12879373	10785901	7026568	13701382	7187194	5245513	8222162	8721838	12275149	14090894
448.246	3	0.8473426, 0.93272126, 0.96120864, 0.9705041, 0.973827	20.562	KAPAPFRPSSER	1	TB182_MOUSE	182 kDa tankyrase-1-binding protein OS=Mus musculus GN=Tnks1bp1 PE=1 SV=2	SP|P58871|TB182_MOUSE	30836554	27992940	19299630	29691548	26129610	21277562	29721186	27190154	22100980	28336390	30135574	22724086	24481170
695.691	3	0.9523862, 0.9535606	44.876	APAIRPGGTLGLSETADSDTR	1	TB182_MOUSE	182 kDa tankyrase-1-binding protein OS=Mus musculus GN=Tnks1bp1 PE=1 SV=2	SP|P58871|TB182_MOUSE	20982858	16167562	13725992	17534298	16013118	15121303	14658196	14677392	8184052	16296636	13314344	19832160	14242819
982.947	2	0.96652955, 0.9720458	65.908	ESGVGEPDWSGAEAGEFLK	1	TB182_MOUSE	182 kDa tankyrase-1-binding protein OS=Mus musculus GN=Tnks1bp1 PE=1 SV=2	SP|P58871|TB182_MOUSE	24351484	18218964	20359204	20075070	25513994	17397948	23935720	19971802	19569326	23982396	18320012	24206324	22738722
475.911	3	0.84082717, 0.97022206, 0.97752863, 0.97771627	16.382	GHTESRPSSLAQR	1	TB182_MOUSE	182 kDa tankyrase-1-binding protein OS=Mus musculus GN=Tnks1bp1 PE=1 SV=2	SP|P58871|TB182_MOUSE	11451226	8432531	6547475	10127241	7.56815e+06	6.98151e+06	9156923	7509094	5.14805e+06	8654406	8799668	9263332	9286271
485.235	2	0.92201436, 0.9335785, 0.952723	34.048	DSLGSFSTR	1	TB182_MOUSE	182 kDa tankyrase-1-binding protein OS=Mus musculus GN=Tnks1bp1 PE=1 SV=2	SP|P58871|TB182_MOUSE	18607126	12767161	12715143	12246412	16935728	14400780	15890988	10866670	16700130	17091940	17615692	16070438	17639846
781.337	2	0.9561207, 0.9582202, 0.97246295	47.615	SAWFQDYSSGGGGSR	1	TB182_MOUSE	182 kDa tankyrase-1-binding protein OS=Mus musculus GN=Tnks1bp1 PE=1 SV=2	SP|P58871|TB182_MOUSE	26270916	28597236	17404012	22864370	18390130	17899454	26161910	25634900	19979000	20457196	22904040	28169014	26637196
505.785	2	0.9564952, 0.97726107	44.082	GPLAELPSAR	0.85	TB182_MOUSE	182 kDa tankyrase-1-binding protein OS=Mus musculus GN=Tnks1bp1 PE=1 SV=2	SP|P58871|TB182_MOUSE	30167740	29311078	24768978	26592150	26232312	17242052	30990670	28065984	21525070	29108272	22777430	34015112	34753084
410.874	3	0.97239804, 0.9765603	17.558	RLGTGESEEPR	1	TB182_MOUSE	182 kDa tankyrase-1-binding protein OS=Mus musculus GN=Tnks1bp1 PE=1 SV=2	SP|P58871|TB182_MOUSE	8.3819e+06	6.86553e+06	6166543	6.88254e+06	7347187	6024404	7169437	7541885	6842794	8.25796e+06	6.76575e+06	7131077	8.16136e+06
1041.45	2	0.8554872, 0.9287284, 0.9290208	31.135	ASVSTNQDTDENDQELGMK	1	TB182_MOUSE	182 kDa tankyrase-1-binding protein OS=Mus musculus GN=Tnks1bp1 PE=1 SV=2	SP|P58871|TB182_MOUSE	12757988	14144004	9122615	13955347	10827333	13660350	7914867	15469326	10633059	16451444	15357995	12021863	9600654
567.27	2	0.964252	21.204	LTFNHDGSSR	0.73	TB182_MOUSE	182 kDa tankyrase-1-binding protein OS=Mus musculus GN=Tnks1bp1 PE=1 SV=2	SP|P58871|TB182_MOUSE	5.73351e+06	5.7262e+06	4892003	5.65208e+06	6.19759e+06	4.51672e+06	7302743	6887934	5.89644e+06	5.29869e+06	4903184	4414531	5.60368e+06
514.79	2	0.93574345, 0.9781886	22.983	KEILASPDR	0.63	TB182_MOUSE	182 kDa tankyrase-1-binding protein OS=Mus musculus GN=Tnks1bp1 PE=1 SV=2	SP|P58871|TB182_MOUSE	16505196	16294478	20160306	17482196	21262832	20876182	16966976	23108638	21734056	20384896	16968482	19779438	19402580
521.27	2	0.9684319, 0.9735161	31.581	DLPGQAEVGR	0.69	TB182_MOUSE	182 kDa tankyrase-1-binding protein OS=Mus musculus GN=Tnks1bp1 PE=1 SV=2	SP|P58871|TB182_MOUSE	25384800	20783776	20959456	28147626	22024058	20975168	25863572	26003532	17715288	27476976	23984004	25933792	25134136
735.029	3	0.9648908, 0.9672757, 0.9752302	45.475	DVGHLEEGASGGLLSPSTPHSR	0.95	TB182_MOUSE	182 kDa tankyrase-1-binding protein OS=Mus musculus GN=Tnks1bp1 PE=1 SV=2	SP|P58871|TB182_MOUSE	15789069	12635272	10252353	13275932	16410484	11815312	13152410	19099752	12312479	15302595	9528848	11857155	10315743
692.988	3	0.88470566, 0.8927832, 0.9562802, 0.9716651	30.873	MQAESQSPTNVDLEDKER	1	TB182_MOUSE	182 kDa tankyrase-1-binding protein OS=Mus musculus GN=Tnks1bp1 PE=1 SV=2	SP|P58871|TB182_MOUSE	10803338	15294185	18536886	13135238	18307576	17576338	19780262	18198404	18519914	17248942	18464912	16875072	13701378
639.305	2	0.9516041, 0.9567855, 0.9722705	24.514	LAC[160.0307]SEAPTDVSK	0.84	TB182_MOUSE	182 kDa tankyrase-1-binding protein OS=Mus musculus GN=Tnks1bp1 PE=1 SV=2		17995476	18321874	14399555	18969048	17194500	10643383	22096414	20385916	15079096	15042462	15102480	15903372	18536556
905.38	2	0.9193794, 0.93611866	33.823	DEGSWQDGDSSQEITR	1	TB182_MOUSE	182 kDa tankyrase-1-binding protein OS=Mus musculus GN=Tnks1bp1 PE=1 SV=2	SP|P58871|TB182_MOUSE	10191254	8291726	8303853	9379163	12810771	9051065	10780688	13363336	8598433	11990534	16100880	11130680	14578738
494.748	2	0.8937039, 0.9577564, 0.96734875	24.45	LC[160.0307]GAPSEVR	1	TB182_MOUSE	182 kDa tankyrase-1-binding protein OS=Mus musculus GN=Tnks1bp1 PE=1 SV=2		24402598	21335614	18078660	21393002	26345768	18373740	22542990	24404108	18627786	23274952	26227416	24002406	23682704
1236.54	4	0.7920247, 0.7935623, 0.825954, 0.89123434	70.655	ELGVGEISGPETQGEDSSSPSFETPSEDTGMDTGEAPSLGASPSSC[160.0307]LTR	0.81	TB182_MOUSE	182 kDa tankyrase-1-binding protein OS=Mus musculus GN=Tnks1bp1 PE=1 SV=2		4.31999e+06	4.75536e+06	5816882	5299445	5.7639e+06	4.04847e+06	3124016	2.12551e+06	6982042	6888286	5705109	3585004	4.24994e+06
465.748	2	0.88953525, 0.97510284	24.881	SPVGDTGLGK	1	TB182_MOUSE	182 kDa tankyrase-1-binding protein OS=Mus musculus GN=Tnks1bp1 PE=1 SV=2	SP|P58871|TB182_MOUSE	13068865	12920346	11445099	14513882	13991738	13405992	11851197	17261232	11122911	16529636	14182212	14647394	13560074
700.806	2	0.97178274, 0.97328883	24.43	NMAPGAGC[160.0307]SPGEPR	1	TB182_MOUSE	182 kDa tankyrase-1-binding protein OS=Mus musculus GN=Tnks1bp1 PE=1 SV=2		14714113	13771708	16462043	15038159	18158920	15930408	16330171	18146996	16280779	17035864	15407636	12636518	14713788
611.877	4	0.8859764, 0.9386117	60.072	GLPSKPALPAKPSLLVPVGPRPPR	1	TB182_MOUSE	182 kDa tankyrase-1-binding protein OS=Mus musculus GN=Tnks1bp1 PE=1 SV=2	SP|P58871|TB182_MOUSE	20069288	9585992	10134198	17502138	11298168	10320096	14831892	6599280	3.07119e+06	13092536	12036347	14394286	9216686
676.35	2	0.9401252, 0.9430054, 0.97238106	67.71	FAAC[160.0307]TVEEILAK	1	TB182_MOUSE	182 kDa tankyrase-1-binding protein OS=Mus musculus GN=Tnks1bp1 PE=1 SV=2		27832776	26628504	23281244	29492656	28293984	21753298	30981626	29524596	25439680	30567782	30478022	29915540	26851044
881.904	2	0.9564758, 0.9684807, 0.97237384	74.835	GC[160.0307]GVGQMDWAQDLGLR	1	TB182_MOUSE	182 kDa tankyrase-1-binding protein OS=Mus musculus GN=Tnks1bp1 PE=1 SV=2		20535152	15486743	12901188	21636492	15692258	13156455	19700200	18814376	9456740	17075834	16467640	19797032	20811796
898.452	2	0.94206834, 0.9435467, 0.9472875	70.22	WLDDLLASPPPNSGSAR	1	TB182_MOUSE	182 kDa tankyrase-1-binding protein OS=Mus musculus GN=Tnks1bp1 PE=1 SV=2	SP|P58871|TB182_MOUSE	2856865	11673731	9343835	4.16601e+06	10783694	5.6341e+06	4418964	13137887	8396906	8415551	11326662	8.16752e+06	8841442
655.32605, 982.4861	2, 3	0.90232086, 0.9244607, 0.97825724, 0.9784636	71.969	SPPSGSQSLLEGIMTASSSK	1	TB182_MOUSE	182 kDa tankyrase-1-binding protein OS=Mus musculus GN=Tnks1bp1 PE=1 SV=2	SP|P58871|TB182_MOUSE	29444928	22611286	21318616	25714324	22568946	25163790	22120966	28063518	19499366	24293458	22013024	24497954	24742194
677.297	3	0.90635985, 0.96236765, 0.9677295, 0.97439706	24.429	SQEGTAEIPAEC[160.0307]QEEHSK	0.75	TB182_MOUSE	182 kDa tankyrase-1-binding protein OS=Mus musculus GN=Tnks1bp1 PE=1 SV=2		7.44869e+06	5.61291e+06	7680797	6.54924e+06	4983906	7505645	5.02272e+06	12044994	11785134	12924134	7567285	7252661	10780551
525.746	2	0.95968	36.513	DWTSSVEAR	0.99	TB182_MOUSE	182 kDa tankyrase-1-binding protein OS=Mus musculus GN=Tnks1bp1 PE=1 SV=2	SP|P58871|TB182_MOUSE	6054109	5.66437e+06	6.90837e+06	4267137	6.24645e+06	3.11226e+06	11085365	5.75766e+06	6.76017e+06	11737253	6823754	3362168	4566722
648.299	2	0.9373745, 0.9514989	59.382	DASLQDWEFGK	0.98	TB182_MOUSE	182 kDa tankyrase-1-binding protein OS=Mus musculus GN=Tnks1bp1 PE=1 SV=2	SP|P58871|TB182_MOUSE	10825376	10883884	11903786	6359975	11955206	7.35106e+06	19029742	11205289	10157678	15997104	12519522	11680035	10209976
761.844	2	0.9044162, 0.9153399, 0.9430806	38.652	NLEVSC[160.0307]DLESGGSR	1	TB182_MOUSE	182 kDa tankyrase-1-binding protein OS=Mus musculus GN=Tnks1bp1 PE=1 SV=2		12844327	14409022	10138542	16094724	12158378	12410495	10708172	14442202	9997022	17306576	13085609	12517451	12376068
537.757	2	0.93136245, 0.9504581	18.866	LGTGESEEPR	0.6	TB182_MOUSE	182 kDa tankyrase-1-binding protein OS=Mus musculus GN=Tnks1bp1 PE=1 SV=2	SP|P58871|TB182_MOUSE	12592070	11593938	21017100	15837422	11992892	13190041	18295262	21571840	11069422	13937426	23214028	10422674	17306090
461.216	2	0.85128176, 0.878243	21.424	TYGAPC[160.0307]PR	0.6	TB182_MOUSE	182 kDa tankyrase-1-binding protein OS=Mus musculus GN=Tnks1bp1 PE=1 SV=2		10919756	9013014	9483692	12281860	7981251	8669787	10745478	8238257	10868860	10705050	9970752	11661127	8703334
824.402	2	0.8684053, 0.9195092	64.3	SSGSEGSSPNWLQALK	1	TB182_MOUSE	182 kDa tankyrase-1-binding protein OS=Mus musculus GN=Tnks1bp1 PE=1 SV=2	SP|P58871|TB182_MOUSE	24933152	23451632	19911150	23231180	19373776	21072792	20616456	25671684	20528092	23542814	21447848	24973640	24375694
709.851	2	0.85292125, 0.9695955	38.469	NLTSSPAMNGDLAK	1	TB182_MOUSE	182 kDa tankyrase-1-binding protein OS=Mus musculus GN=Tnks1bp1 PE=1 SV=2	SP|P58871|TB182_MOUSE	10857066	15126044	18760876	15996474	19422790	15940008	17471318	22998302	21791384	19919018	12865834	16964290	16691494
547.663	3	0.84916234, 0.90225035, 0.9659816	75.951	GLKVNLFPGLSPSALK	1	TB182_MOUSE	182 kDa tankyrase-1-binding protein OS=Mus musculus GN=Tnks1bp1 PE=1 SV=2	SP|P58871|TB182_MOUSE	12258941	11445607	6159840	9591343	7.68858e+06	4743036	10361217	6009136	5.24198e+06	6553543	6.61277e+06	7829699	8042097
501.298	2	0.960504	46.661	LIGVTEIEK	1	PLCC_MOUSE	1-acyl-sn-glycerol-3-phosphate acyltransferase gamma OS=Mus musculus GN=Agpat3 PE=1 SV=2	SP|Q9D517|PLCC_MOUSE	6368183	11659856	10006678	5416514	8.35528e+06	8.18683e+06	5641702	6400655	8494647	6016272	8.04286e+06	6.16053e+06	3.92872e+06
468.247	2	0.95204574, 0.9555733	31.222	ISMEVAASK	0.98	PLCC_MOUSE	1-acyl-sn-glycerol-3-phosphate acyltransferase gamma OS=Mus musculus GN=Agpat3 PE=1 SV=2	SP|Q9D517|PLCC_MOUSE	7474743	13326884	11458903	4.68233e+06	9794956	14159821	6799625	6543100	8621906	5.5359e+06	7.48457e+06	5890433	6.34038e+06
444.907	3	0.92362154, 0.9485797, 0.96138346	42.944	GVFPGEQFKPAR	1	PLCC_MOUSE	1-acyl-sn-glycerol-3-phosphate acyltransferase gamma OS=Mus musculus GN=Agpat3 PE=1 SV=2	SP|Q9D517|PLCC_MOUSE	12230212	20156794	18370980	8169245	11801230	19386422	10813517	10106029	12819482	8605696	10646973	12069554	13984335
541.759	2	0.857334	20.426	GSSYGNQELK	1	PLCC_MOUSE	1-acyl-sn-glycerol-3-phosphate acyltransferase gamma OS=Mus musculus GN=Agpat3 PE=1 SV=2	SP|Q9D517|PLCC_MOUSE	4.10253e+06	7.89107e+06	5875919	5626584	4504631	6.17542e+06	4.75322e+06	4.61052e+06	6.85765e+06	6.60597e+06	4705800	6112234	5.67063e+06
723.36	3	0.91489065, 0.9300209, 0.97150356	75.282	FPLEDIPADETSAAQWLHK	1	PLCC_MOUSE	1-acyl-sn-glycerol-3-phosphate acyltransferase gamma OS=Mus musculus GN=Agpat3 PE=1 SV=2	SP|Q9D517|PLCC_MOUSE	8193199	14781620	16059458	5.5007e+06	14099379	15337513	7679949	11710769	10907180	8625418	9881598	13152657	10696342
499.237	2	0.5381275, 0.8408388, 0.8907733	38.355	DALQEMYK	1	PLCC_MOUSE	1-acyl-sn-glycerol-3-phosphate acyltransferase gamma OS=Mus musculus GN=Agpat3 PE=1 SV=2	SP|Q9D517|PLCC_MOUSE	8.05998e+06	12377443	13008759	10258402	9528134	13571138	10443475	10573869	8.05799e+06	12870544	11475220	9627546	13111338
607.35	2	0.947103	59.452	LNEVLYPPLR	1	PLCB3_MOUSE	1-phosphatidylinositol-4,5-bisphosphate phosphodiesterase beta-3 OS=Mus musculus GN=Plcb3 PE=2 SV=1	SP|P51432|PLCB3_MOUSE	11316137	14675329	9088082	11643452	13652996	8790695	9298794	12974078	7.9512e+06	11544807	13499548	8844474	12467746
434.784	2	0.94550234, 0.95204896, 0.9728126	48.126	ILPVSAIR	1	PLCB3_MOUSE	1-phosphatidylinositol-4,5-bisphosphate phosphodiesterase beta-3 OS=Mus musculus GN=Plcb3 PE=2 SV=1	SP|P51432|PLCB3_MOUSE	16183605	21376678	16501336	17859948	21098200	19812466	17481612	20711432	21029962	14837697	20982856	22907188	21810976
526.9093, 789.8604	2, 3	0.9222976, 0.9436809, 0.94524705, 0.9533795, 0.9560095, 0.97347665, 0.9768284, 0.9792181	16.387	ATNSEDVKEEEEAK	1	PLCB3_MOUSE	1-phosphatidylinositol-4,5-bisphosphate phosphodiesterase beta-3 OS=Mus musculus GN=Plcb3 PE=2 SV=1	SP|P51432|PLCB3_MOUSE	11781340	16982726	14972754	14577598	16344319	15721159	12107939	15783071	14784859	15250986	16027792	16818522	17713340
655.331	3	0.73218834, 0.8643579, 0.95419884, 0.95854354, 0.9602676	82.918	SESIRPDEFPLEIFER	1	PLCB3_MOUSE	1-phosphatidylinositol-4,5-bisphosphate phosphodiesterase beta-3 OS=Mus musculus GN=Plcb3 PE=2 SV=1	SP|P51432|PLCB3_MOUSE	52954656	45118764	28502500	44705020	32498652	34675080	45742300	30552930	26508518	27994464	30570782	28237770	29984568
428.779	2	0.8596231, 0.97536993	49.116	ILLEIGAK	1	PLCB3_MOUSE	1-phosphatidylinositol-4,5-bisphosphate phosphodiesterase beta-3 OS=Mus musculus GN=Plcb3 PE=2 SV=1	SP|P51432|PLCB3_MOUSE	25130254	4950179	7933528	24514986	3.33586e+06	6974819	22017212	8494748	14903692	9053786	11818610	10470056	10202886
407.899	3	0.79305243, 0.89888084, 0.9162827	34.871	VISGQFLSDKK	1	PLCB3_MOUSE	1-phosphatidylinositol-4,5-bisphosphate phosphodiesterase beta-3 OS=Mus musculus GN=Plcb3 PE=2 SV=1	SP|P51432|PLCB3_MOUSE	7416959	7.17752e+06	4588048	7267892	8222994	5358680	7.76495e+06	8074996	7248867	7400331	4.69546e+06	6.8096e+06	6.29233e+06
668.674	3	0.8656308, 0.9528182, 0.9674675, 0.9753622	71.207	TSPYPVILSFENHVDSAK	1	PLCB3_MOUSE	1-phosphatidylinositol-4,5-bisphosphate phosphodiesterase beta-3 OS=Mus musculus GN=Plcb3 PE=2 SV=1	SP|P51432|PLCB3_MOUSE	23015286	25341336	20296112	23849364	26902660	22946644	21971546	27001384	23896990	17388286	22959836	22812224	21064280
465.576	3	0.96336395, 0.9710405, 0.97801095	18.539	HRPSTGVPDSSVR	0.78	PLCB3_MOUSE	1-phosphatidylinositol-4,5-bisphosphate phosphodiesterase beta-3 OS=Mus musculus GN=Plcb3 PE=2 SV=1	SP|P51432|PLCB3_MOUSE	15344518	15076947	15450303	16596421	15713226	13898172	16198076	14654486	12065595	16310420	13895291	17862210	14767580
622.287	2	0.9086925, 0.9714606	48.376	SPMEFVEYNK	1	PLCB3_MOUSE	1-phosphatidylinositol-4,5-bisphosphate phosphodiesterase beta-3 OS=Mus musculus GN=Plcb3 PE=2 SV=1	SP|P51432|PLCB3_MOUSE	16479491	22805414	19438790	16405266	22314542	16189135	13017391	24088026	15494816	20482174	18212072	17294788	16429448
1171.02	2	0.9220149, 0.9677222, 0.97288465, 0.9741786	82.703	TSQGNSFNPVWDEEPFDFPK	1	PLCB3_MOUSE	1-phosphatidylinositol-4,5-bisphosphate phosphodiesterase beta-3 OS=Mus musculus GN=Plcb3 PE=2 SV=1	SP|P51432|PLCB3_MOUSE	7995128	8966013	9328877	9460083	13267864	9780609	6925003	12377416	9115317	10499880	10658024	9727673	11262649
574.291	2	0.82153094, 0.9166481, 0.9520227	47.823	EVLGFGGPDTR	1	PLCB3_MOUSE	1-phosphatidylinositol-4,5-bisphosphate phosphodiesterase beta-3 OS=Mus musculus GN=Plcb3 PE=2 SV=1	SP|P51432|PLCB3_MOUSE	10053384	15260018	15609438	15847495	14040163	15456807	11880354	12298923	14051141	13499956	13782111	14476954	16678903
461.237	2	0.935552	28.197	IAAFEEGGK	0.82	PLCB3_MOUSE	1-phosphatidylinositol-4,5-bisphosphate phosphodiesterase beta-3 OS=Mus musculus GN=Plcb3 PE=2 SV=1	SP|P51432|PLCB3_MOUSE	4438619	7045374	8358794	8459047	7739675	7372362	6.79169e+06	6.89243e+06	7.43611e+06	6902831	5919091	7724586	7.41305e+06
493.248	2	0.89830476, 0.91887426	24.312	HVSLMDQR	0.98	PLCB3_MOUSE	1-phosphatidylinositol-4,5-bisphosphate phosphodiesterase beta-3 OS=Mus musculus GN=Plcb3 PE=2 SV=1	SP|P51432|PLCB3_MOUSE	8608579	6771365	5.85958e+06	8830219	10156040	8412575	9264232	7844381	9719657	11663019	8465387	8184385	7.52697e+06
447.573	3	0.93980193, 0.9558735	56.581	SGYLLKPEFMR	0.98	PLCB3_MOUSE	1-phosphatidylinositol-4,5-bisphosphate phosphodiesterase beta-3 OS=Mus musculus GN=Plcb3 PE=2 SV=1	SP|P51432|PLCB3_MOUSE	12525960	14122356	4720299	8.02234e+06	6.05591e+06	7.88096e+06	9818970	7592734	6.35903e+06	7.40401e+06	7887254	5278063	6663348
594.245	2	0.9684131, 0.96905196	40.249	DQMSMEGFSR	0.66	PLCB3_MOUSE	1-phosphatidylinositol-4,5-bisphosphate phosphodiesterase beta-3 OS=Mus musculus GN=Plcb3 PE=2 SV=1	SP|P51432|PLCB3_MOUSE	6.87608e+06	8160999	7.18925e+06	7.59226e+06	8564447	4.99829e+06	8963357	9847498	7084277	9248659	7.69173e+06	11320071	5.16153e+06
478.78	2	0.8508088, 0.9533933	42.91	LLDGLAQAR	0.62	PLCB3_MOUSE	1-phosphatidylinositol-4,5-bisphosphate phosphodiesterase beta-3 OS=Mus musculus GN=Plcb3 PE=2 SV=1	SP|P51432|PLCB3_MOUSE	10265952	16987490	18294858	14910932	19129298	12082691	12342342	15138796	13732964	13838106	10005204	18254340	12493493
799.426	2	0.9424964, 0.9446978, 0.96513176	83.77	EEEAGPALALSLIER	1	PLCD1_MOUSE	1-phosphatidylinositol-4,5-bisphosphate phosphodiesterase delta-1 OS=Mus musculus GN=Plcd1 PE=2 SV=1	SP|Q8R3B1|PLCD1_MOUSE	8.11648e+06	10580928	16936860	6.79055e+06	14350036	15568012	7563001	12481649	16406848	12662778	11334342	10370026	13545930
718.048	3	0.69440275, 0.8409422, 0.9089196, 0.9742813	90.959	DFLTLHGLQDDPDLQALLK	1	PLCD1_MOUSE	1-phosphatidylinositol-4,5-bisphosphate phosphodiesterase delta-1 OS=Mus musculus GN=Plcd1 PE=2 SV=1	SP|Q8R3B1|PLCD1_MOUSE	10222195	12746122	13469143	13992862	14521594	13734631	8921254	15611116	10719537	9743329	9194644	9402505	8881898
634.872	2	0.8558414, 0.93357325, 0.9785688	63.117	VWIISGQQLPK	0.99	PLCD1_MOUSE	1-phosphatidylinositol-4,5-bisphosphate phosphodiesterase delta-1 OS=Mus musculus GN=Plcd1 PE=2 SV=1	SP|Q8R3B1|PLCD1_MOUSE	6238700	9689837	7042043	5778634	6.54287e+06	5.40301e+06	3.72854e+06	6068599	8.38601e+06	10388531	7522942	7931085	6956347
625.33	2	0.91492677, 0.9698906	40.995	LLQESGNSFVR	0.69	PLCD1_MOUSE	1-phosphatidylinositol-4,5-bisphosphate phosphodiesterase delta-1 OS=Mus musculus GN=Plcd1 PE=2 SV=1	SP|Q8R3B1|PLCD1_MOUSE	5611238	10183532	5388156	5072371	7677715	5.67571e+06	3487326	5958298	5.21909e+06	2.85696e+06	4518982	4.45373e+06	6815339
492.944	3	0.94585526, 0.96984214, 0.97044, 0.970647, 0.97323537	53.997	GSQ[129.0426]LLKVKSSSWR	0.71	PLCD1_MOUSE	1-phosphatidylinositol-4,5-bisphosphate phosphodiesterase delta-1 OS=Mus musculus GN=Plcd1 PE=2 SV=1		292528256	246047488	222108384	269646080	263113600	235676912	295544000	249332160	208019472	273141824	280375968	293765600	293295424
523.291	3	0.95876044, 0.9699438, 0.9713676	75.034	DGASLAPATLFVHIR	0.99	PLCD3_MOUSE	1-phosphatidylinositol-4,5-bisphosphate phosphodiesterase delta-3 OS=Mus musculus GN=Plcd3 PE=1 SV=2	SP|Q8K2J0|PLCD3_MOUSE	2.48003e+06	2.43229e+06	2.15948e+06	3964038	4.06203e+06	1.89276e+06	3.50937e+06	3.69681e+06	3.30834e+06	2.69373e+06	3134558	3.45037e+06	1.36144e+06
953.803	3	0.77730227, 0.94143265, 0.95239633	82.802	FVVEDYDTTSPNDFVGQSTLPLSSLK	0.88	PLCD3_MOUSE	1-phosphatidylinositol-4,5-bisphosphate phosphodiesterase delta-3 OS=Mus musculus GN=Plcd3 PE=1 SV=2	SP|Q8K2J0|PLCD3_MOUSE	3.82175e+06	6358972	6375128	6.46177e+06	5986374	7359722	3.86251e+06	4.30762e+06	3.98476e+06	5393886	4.31434e+06	6.905e+06	4578716
406.243	2	0.8844635, 0.9698724	25.549	HVSLLSR	0.8	PLCD4_MOUSE	1-phosphatidylinositol-4,5-bisphosphate phosphodiesterase delta-4 OS=Mus musculus GN=Plcd4 PE=1 SV=2	SP|Q8K3R3|PLCD4_MOUSE	7290025	6307658	3.45006e+06	9044576	7618714	4521718	11687508	4.48619e+06	4.35822e+06	4701632	6518899	6728068	8151747
412.201	2	0.89439994, 0.96279365, 0.97355026	19.93	EGGQ[129.0426]LYR	0.66	PLCH1_MOUSE	1-phosphatidylinositol-4,5-bisphosphate phosphodiesterase eta-1 OS=Mus musculus GN=Plch1 PE=2 SV=1		46238128	53363028	80330896	62738848	60767500	58395548	56771716	74756816	57169628	70971096	77353416	59449596	68365448
861.451	2	0.975145	89.288	NNYSEDLELASLLIK	1	PLCG1_MOUSE	1-phosphatidylinositol-4,5-bisphosphate phosphodiesterase gamma-1 OS=Mus musculus GN=Plcg1 PE=1 SV=2	SP|Q62077|PLCG1_MOUSE	4.52552e+06	3.87439e+06	5.33113e+06	4.18464e+06	4737686	3590914	3.71889e+06	5.12797e+06	4499522	3.9727e+06	4.8722e+06	3.80846e+06	3.99257e+06
868.485	3	0.84599775, 0.88723, 0.9495154, 0.9750629	81.324	VLGDTLLTKPVDIAADGLPSPNQLR	1	PLCG1_MOUSE	1-phosphatidylinositol-4,5-bisphosphate phosphodiesterase gamma-1 OS=Mus musculus GN=Plcg1 PE=1 SV=2	SP|Q62077|PLCG1_MOUSE	12275955	10931268	9431813	9621349	10778341	8503258	12913322	11845098	12496670	12819089	8286119	12359278	11500609
760.893	2	0.9406747, 0.95029056, 0.95301443	83.515	TMDLPFLETNALR	1	PLCG1_MOUSE	1-phosphatidylinositol-4,5-bisphosphate phosphodiesterase gamma-1 OS=Mus musculus GN=Plcg1 PE=1 SV=2	SP|Q62077|PLCG1_MOUSE	15929493	14656089	17915424	17158210	16413795	12481180	13004648	18441238	16063108	17434010	15827463	18172830	15877774
439.89	3	0.868934	39.353	ASDASSQLFHVR	1	PLCG1_MOUSE	1-phosphatidylinositol-4,5-bisphosphate phosphodiesterase gamma-1 OS=Mus musculus GN=Plcg1 PE=1 SV=2	SP|Q62077|PLCG1_MOUSE	5867169	5164745	2.94452e+06	4476120	8.01258e+06	3578131	3.99705e+06	5.13682e+06	2.88805e+06	5497859	4.10416e+06	3.71157e+06	3.26371e+06
649.312	2	0.96155626, 0.9628455, 0.97145385	46.712	NEPNSYAISFR	0.99	PLCG1_MOUSE	1-phosphatidylinositol-4,5-bisphosphate phosphodiesterase gamma-1 OS=Mus musculus GN=Plcg1 PE=1 SV=2	SP|Q62077|PLCG1_MOUSE	12091493	8608940	6532890	12467918	5899607	8.32376e+06	12704528	8.19907e+06	8057109	10015516	9402398	12322685	9106281
518.915	3	0.86896384, 0.9510775, 0.97668487	28.907	ISQEHLADHFDSR	0.99	PLCG1_MOUSE	1-phosphatidylinositol-4,5-bisphosphate phosphodiesterase gamma-1 OS=Mus musculus GN=Plcg1 PE=1 SV=2	SP|Q62077|PLCG1_MOUSE	7575323	5853660	4505367	7.08042e+06	5088937	4.31896e+06	4834954	4.35244e+06	5.04302e+06	7455953	5939311	7.78664e+06	4821902
608.333	3	0.81357664, 0.8294884, 0.89239717, 0.9484588, 0.9781704	58.567	GVLDVPAC[160.0307]QIAIRPEGK	1	PLCG1_MOUSE	1-phosphatidylinositol-4,5-bisphosphate phosphodiesterase gamma-1 OS=Mus musculus GN=Plcg1 PE=1 SV=2		21506160	16692794	12986453	22005312	18024370	21551028	20564290	17085382	16762520	21271254	15762261	26836798	27193070
555.775	2	0.92883897, 0.93201, 0.9789895	18.363	QIYSVDQ[129.0426]TR	0.99	PLCG2_MOUSE	1-phosphatidylinositol-4,5-bisphosphate phosphodiesterase gamma-2 OS=Mus musculus GN=Plcg2 PE=1 SV=1		8.20151e+06	7.65001e+06	8452956	6305658	7.27724e+06	7986919	9358263	8724209	8400638	9336987	10142636	8142665	8824644
563.835	2	0.8693903, 0.92770076, 0.9559806, 0.96176904	59.269	FNIIQPGPIK	1	DECR_MOUSE	2,4-dienoyl-CoA reductase, mitochondrial OS=Mus musculus GN=Decr1 PE=1 SV=1	SP|Q9CQ62|DECR_MOUSE	44970624	51541544	54351044	40542360	44024232	44641120	39109684	47100336	45177548	47415500	48058152	52568308	40786496
687.373	3	0.97152054, 0.9715342, 0.97564566	79.766	FFQPVLKPMLPPDAFQGK	1	DECR_MOUSE	2,4-dienoyl-CoA reductase, mitochondrial OS=Mus musculus GN=Decr1 PE=1 SV=1	SP|Q9CQ62|DECR_MOUSE	45507864	55036268	59948228	44749696	49744164	55187668	43492500	54322932	50683072	52666376	54490952	46829816	50519252
755.385	3	0.96477824, 0.9698101, 0.9725523	55.343	VAGHPDVVINNAAGNFISPSER	1	DECR_MOUSE	2,4-dienoyl-CoA reductase, mitochondrial OS=Mus musculus GN=Decr1 PE=1 SV=1	SP|Q9CQ62|DECR_MOUSE	52698216	70073816	68368344	46446920	58061800	55607852	52055388	62088576	67100256	55076644	64702720	60733024	58288820
567.646	3	0.8392348, 0.93273675, 0.9514512, 0.9545899	82.765	VTKEEWDIIEGLIR	1	DECR_MOUSE	2,4-dienoyl-CoA reductase, mitochondrial OS=Mus musculus GN=Decr1 PE=1 SV=1	SP|Q9CQ62|DECR_MOUSE	16254051	23727012	17498470	17080820	18078040	19321890	15633063	19641148	18456800	9196058	12254554	13175364	9801231
686.859	2	0.5435299, 0.8561668, 0.9647765, 0.972814	90.487	EEWDIIEGLIR	1	DECR_MOUSE	2,4-dienoyl-CoA reductase, mitochondrial OS=Mus musculus GN=Decr1 PE=1 SV=1	SP|Q9CQ62|DECR_MOUSE	8781166	14330393	12391951	11842640	14793591	17374052	9362871	16492453	17276852	11456948	11918969	11967621	14178320
445.23	2	0.8503356, 0.9506051, 0.96471155	38.028	SLAAEWGR	0.99	DECR_MOUSE	2,4-dienoyl-CoA reductase, mitochondrial OS=Mus musculus GN=Decr1 PE=1 SV=1	SP|Q9CQ62|DECR_MOUSE	26965530	31093710	29674434	23509622	31206350	32449634	20934428	25123114	29633226	22889796	23314534	27866260	29151218
642.99744, 963.99274	2, 3	0.83776826, 0.92264134, 0.9497561, 0.9609166, 0.961595, 0.96262795, 0.96467453	80.771	AMTTFLSTLGAQC[160.0307]VIASR	0.63, 1.0	DECR_MOUSE	2,4-dienoyl-CoA reductase, mitochondrial OS=Mus musculus GN=Decr1 PE=1 SV=1		7118069	13030723	12364256	6.31833e+06	11043492	10351831	6403221	12295690	17880912	12760549	11676206	10976074	11609846
740.875	2	0.80515367, 0.85053396, 0.97178674	71.687	LGVEFGDPASSVFR	1	PDE12_MOUSE	2',5'-phosphodiesterase 12 OS=Mus musculus GN=Pde12 PE=2 SV=2	SP|Q3TIU4|PDE12_MOUSE	15561954	14868051	15598302	18080896	14334373	15934707	16800858	13528076	13194550	17823294	18147748	13513680	14589681
706.88	2	0.9152263, 0.9468573, 0.9665324	65.698	NPPTFTELQLPR	1	PDE12_MOUSE	2',5'-phosphodiesterase 12 OS=Mus musculus GN=Pde12 PE=2 SV=2	SP|Q3TIU4|PDE12_MOUSE	15350942	12494324	20916772	17215292	14557484	17114520	19069282	14513619	15287674	15102007	18314380	13761539	18678020
548.822	2	0.86486995, 0.9708622	51.218	LALNPLAQEK	1	PDE12_MOUSE	2',5'-phosphodiesterase 12 OS=Mus musculus GN=Pde12 PE=2 SV=2	SP|Q3TIU4|PDE12_MOUSE	15923803	14284054	17609664	11838736	16712446	16740713	16416985	14518150	15940007	13203004	17323486	18185208	17634492
689.843	2	0.8677924, 0.9259947, 0.94142586, 0.9687908	46.088	VYTPC[160.0307]NADIGLR	1	PDE12_MOUSE	2',5'-phosphodiesterase 12 OS=Mus musculus GN=Pde12 PE=2 SV=2		16206248	19334644	26190480	18458016	17366240	18325324	15991824	18137782	18059942	20866764	18785126	23184372	20295702
856.399	4	0.89018476, 0.93464917, 0.9691372, 0.97398794	47.685	EVKPGAAEPGDSGPASSSHSSQPSAWIETGVDER	1	PDE12_MOUSE	2',5'-phosphodiesterase 12 OS=Mus musculus GN=Pde12 PE=2 SV=2	SP|Q3TIU4|PDE12_MOUSE	12157780	11679432	17624482	14363574	14027616	10815521	12794252	14392454	14021609	11861424	9976609	16521149	16043208
641.819	2	0.8771173, 0.9153128, 0.9192353	63.247	YIMAGFPVC[160.0307]PK	1	PDE12_MOUSE	2',5'-phosphodiesterase 12 OS=Mus musculus GN=Pde12 PE=2 SV=2		30596248	32908968	35411976	35395600	40645384	35402424	35454156	41157172	32463886	30413050	38087468	38815120	35834836
759.009	3	0.90431243, 0.9519104, 0.95537156, 0.97355163	53.256	ELESLC[160.0307]PVEAGPGTC[160.0307]TFDHR	1	PDE12_MOUSE	2',5'-phosphodiesterase 12 OS=Mus musculus GN=Pde12 PE=2 SV=2		13457505	11081801	16804152	16998654	15542139	14370229	18330316	17177836	15442012	17226656	16399444	20593864	19611316
560.834	2	0.88883984, 0.969743, 0.9709003, 0.9734804	53.019	KFLLTQ[129.0426]IQ[129.0426]K	1	OAS2_MOUSE	2'-5'-oligoadenylate synthase 2 OS=Mus musculus GN=Oas2 PE=2 SV=1		75815968	52247988	99218632	52895488	33897484	44905352	46754068	44353548	75537400	36864676	36724700	38493156	40359696
637.325	2	0.864748, 0.9292703, 0.9547634, 0.963987	44.191	HGEIDYEAIVK	1	PRS10_MOUSE	26S protease regulatory subunit 10B OS=Mus musculus GN=Psmc6 PE=1 SV=1	SP|P62334|PRS10_MOUSE	222744736	223525584	228291168	232239792	234638560	220232032	221162464	220682464	225066752	232361376	199028352	237799024	237368880
583.278	2	0.90372, 0.93483275, 0.9382787, 0.9443534, 0.9494125	43.234	LSDGFN[115.0269]GADLR	1	PRS10_MOUSE	26S protease regulatory subunit 10B OS=Mus musculus GN=Psmc6 PE=1 SV=1		40705592	53091516	59247900	51844208	51414376	54683812	52823660	54406460	56496616	56770016	55587656	53363688	56276780
570.64	3	0.84177876, 0.88143545, 0.9274475, 0.9359089	52.572	VVSSSIVDKYIGESAR	0.95	PRS10_MOUSE	26S protease regulatory subunit 10B OS=Mus musculus GN=Psmc6 PE=1 SV=1	SP|P62334|PRS10_MOUSE	16349729	13229384	15888003	13250850	7.14486e+06	10259035	15974634	10924647	14759486	12519859	11193844	14905679	13494525
599.99634, 899.49097	2, 3	0.93587065, 0.93676245, 0.93811995, 0.94350916, 0.9689404, 0.96996504, 0.97342086, 0.97454154, 0.9757606, 0.9761101	85.946	EVIELPLTNPELFQR	1	PRS10_MOUSE	26S protease regulatory subunit 10B OS=Mus musculus GN=Psmc6 PE=1 SV=1	SP|P62334|PRS10_MOUSE	251682032	231626976	272280128	239813056	256309920	275499712	222812512	241276464	265256256	258435264	258560864	273893632	271095584
467.266	2	0.96118176, 0.9746341, 0.9776167	25.724	VVSSSIVDK	0.98	PRS10_MOUSE	26S protease regulatory subunit 10B OS=Mus musculus GN=Psmc6 PE=1 SV=1	SP|P62334|PRS10_MOUSE	17763654	21226310	33255160	17473210	32035696	30739770	26200804	38532744	38602652	36437340	39919904	39088632	42295124
418.753	2	0.957999, 0.9778475, 0.9781609, 0.97902673	21.056	IHAGPITK	1	PRS10_MOUSE	26S protease regulatory subunit 10B OS=Mus musculus GN=Psmc6 PE=1 SV=1	SP|P62334|PRS10_MOUSE	113908288	104463288	106250816	106181464	95623824	101674896	109030568	103675672	124391832	109689784	127799120	107610248	97313128
610.311	2	0.96384007, 0.97249633, 0.9735847, 0.9748399	43.608	GC[160.0307]LLYGPPGTGK	1	PRS10_MOUSE	26S protease regulatory subunit 10B OS=Mus musculus GN=Psmc6 PE=1 SV=1		153750624	168553600	180294384	161180928	160538688	162862912	179170752	154449392	179751872	175823760	141439408	167662944	167953392
480.95233, 720.92474	2, 3	0.9302672, 0.9519149, 0.9519491, 0.9660727, 0.9672102, 0.9692788, 0.97367465, 0.974743	83.096	ALQSVGQIVGEVLK	1	PRS10_MOUSE	26S protease regulatory subunit 10B OS=Mus musculus GN=Psmc6 PE=1 SV=1	SP|P62334|PRS10_MOUSE	78181568	89288808	115771112	78665760	117879856	110524872	86063440	128938304	135496576	117975896	122909888	118961944	111097416
684.824	2	0.9285092, 0.9318024, 0.9379129, 0.9569147	57.03	NVC[160.0307]TEAGMFAIR	1	PRS10_MOUSE	26S protease regulatory subunit 10B OS=Mus musculus GN=Psmc6 PE=1 SV=1		121182504	116924744	120974128	101722960	106501560	122880008	98035624	113512440	122875992	132474192	116601824	125358256	127700392
696.3277, 1043.9884	2, 3	0.9401876, 0.95385236, 0.95417875, 0.96023506, 0.96315116, 0.9707019, 0.971309, 0.97570884	84.518	DHQPC[160.0307]IIFMDEIDAIGGR	1	PRS10_MOUSE	26S protease regulatory subunit 10B OS=Mus musculus GN=Psmc6 PE=1 SV=1		51074224	57941136	71696160	63209152	74233488	62288140	62167944	90580152	80641888	57123412	59247608	56761424	56369952
678.66437, 1017.49365	2, 3	0.51162297, 0.66771203, 0.69278705, 0.87225896, 0.9064566, 0.9136787, 0.920946, 0.922489, 0.9303022, 0.9306803, 0.94563854, 0.9475499, 0.9485848, 0.96010846	92.512	TLMELLNQMDGFDTLHR	1	PRS10_MOUSE	26S protease regulatory subunit 10B OS=Mus musculus GN=Psmc6 PE=1 SV=1	SP|P62334|PRS10_MOUSE	112990184	118974336	125377584	119504904	132266752	129565664	123639288	151901360	146005424	98004976	89194816	91274200	81689912
582.786	2	0.9229075, 0.9636553	41.62	LSDGFNGADLR	1	PRS10_MOUSE	26S protease regulatory subunit 10B OS=Mus musculus GN=Psmc6 PE=1 SV=1	SP|P62334|PRS10_MOUSE	98691888	103408016	100702928	97196176	95253096	102488112	95859112	89903784	98863936	97219832	95535728	105136128	99480856
527.5732, 790.85583	2, 3	0.81837636, 0.90828174, 0.9290926, 0.94052845, 0.94469213, 0.9574225, 0.95981747, 0.9694762, 0.97512585, 0.9757699, 0.9762154	54.307	ADHDFVVQEDFMK	1	PRS10_MOUSE	26S protease regulatory subunit 10B OS=Mus musculus GN=Psmc6 PE=1 SV=1	SP|P62334|PRS10_MOUSE	236670784	237329392	244528496	244023456	240406784	265890736	241351824	231912400	262775424	240996288	236701648	488476768	238903584
1112.19	3	0.8968053, 0.9170287, 0.917272, 0.93312675, 0.9505315, 0.9510928, 0.9571429	75.958	EVDPLVYNMSHEDPGNVSYSEIGGLSEQIR	1	PRS10_MOUSE	26S protease regulatory subunit 10B OS=Mus musculus GN=Psmc6 PE=1 SV=1	SP|P62334|PRS10_MOUSE	84139016	80264256	77625808	81203184	80469856	77363216	74677400	79203072	86376544	61355120	66634828	68916152	74467408
682.867	2	0.87201595, 0.8937205, 0.9581171, 0.968865	75.806	VALDMTTLTIMR	1	PRS10_MOUSE	26S protease regulatory subunit 10B OS=Mus musculus GN=Psmc6 PE=1 SV=1	SP|P62334|PRS10_MOUSE	120278912	141398528	151970576	130898392	142052560	147358560	118676592	138670784	151949424	127979448	143707168	134392160	134541104
683.345	2	0.8737547, 0.96959263, 0.9736653	54.236	AVASQLDC[160.0307]NFLK	1	PRS10_MOUSE	26S protease regulatory subunit 10B OS=Mus musculus GN=Psmc6 PE=1 SV=1		106830248	127582872	143206688	118571296	129940384	141844336	130773560	124087312	130675464	130133296	142645264	133104424	148309952
485.217	2	0.97767043, 0.9785076, 0.97955513	17.25	FSEGTSADR	1	PRS10_MOUSE	26S protease regulatory subunit 10B OS=Mus musculus GN=Psmc6 PE=1 SV=1	SP|P62334|PRS10_MOUSE	11089013	10777823	31956172	28500902	19030576	19804986	27606368	49280476	11805933	24623206	46682392	12390331	28183298
678.992	3	0.91049564, 0.9394821, 0.9506078	96.369	TLMELLNQ[129.0426]MDGFDTLHR	0.72	PRS10_MOUSE	26S protease regulatory subunit 10B OS=Mus musculus GN=Psmc6 PE=1 SV=1		6555620	5154595	4.82364e+06	4566038	5.75363e+06	6.35757e+06	5.86217e+06	7165727	4.99761e+06	2.90835e+06	4.10505e+06	3655575	3096995
746.733	3	0.9591361, 0.968263, 0.9711162, 0.97307694	58.773	MIMATNRPDTLDPALLRPGR	1	PRS10_MOUSE	26S protease regulatory subunit 10B OS=Mus musculus GN=Psmc6 PE=1 SV=1	SP|P62334|PRS10_MOUSE	58578492	85700352	90693672	54206896	87266536	98215544	78627624	89448016	100501352	85588272	84598216	95685264	89726856
435.90182, 653.3491	2, 3	0.9542844, 0.96375984, 0.9638555, 0.96732444, 0.9682426, 0.97114265, 0.9737569	43.397	IHIDLPNEQAR	1	PRS10_MOUSE	26S protease regulatory subunit 10B OS=Mus musculus GN=Psmc6 PE=1 SV=1	SP|P62334|PRS10_MOUSE	114575128	103457344	112144528	97932784	107162304	106867752	106314728	106764400	108733744	100964504	98585648	108211272	108639160
465.711	2	0.9181614, 0.972649, 0.9756584	35.984	EMFNYAR	1	PRS10_MOUSE	26S protease regulatory subunit 10B OS=Mus musculus GN=Psmc6 PE=1 SV=1	SP|P62334|PRS10_MOUSE	23525720	29516104	41251856	23960990	37489776	40823120	32450778	42247144	50182196	39300536	42178152	41239788	39374276
478.6002, 717.39655	2, 3	0.9234534, 0.9402808, 0.9513648, 0.9559134	38.107	KIHIDLPNEQAR	1	PRS10_MOUSE	26S protease regulatory subunit 10B OS=Mus musculus GN=Psmc6 PE=1 SV=1	SP|P62334|PRS10_MOUSE	69236704	66081424	58283448	67561152	66614880	73298160	62768144	59952912	61839872	64211080	62914852	69736680	56438300
504.759	2	0.97102976, 0.97951293	20.632	DKALQDYR	1	PRS10_MOUSE	26S protease regulatory subunit 10B OS=Mus musculus GN=Psmc6 PE=1 SV=1	SP|P62334|PRS10_MOUSE	17188392	9689339	7.31596e+06	18367986	6901724	9827989	10410018	6824124	5.60773e+06	11383251	8843214	8375740	7409008
899.983	2	0.5970041, 0.81566256, 0.97335136, 0.9750593, 0.97762245	87.584	EVIELPLTNPELFQ[129.0426]R	0.6	PRS10_MOUSE	26S protease regulatory subunit 10B OS=Mus musculus GN=Psmc6 PE=1 SV=1		26507496	21707434	25065948	18303536	25139314	22688732	20750704	24178304	24626178	21801650	23295794	29334508	27702636
398.203	2	0.90670955, 0.9114552, 0.91441643	18.819	YIGESAR	1	PRS10_MOUSE	26S protease regulatory subunit 10B OS=Mus musculus GN=Psmc6 PE=1 SV=1	SP|P62334|PRS10_MOUSE	13038143	14109703	35013304	19712476	23491468	20049826	23505282	31478708	24257770	25404690	35591628	21334786	32023418
527.901	3	0.93361807, 0.95769095, 0.9598537	57.559	ADHDFVVQ[129.0426]EDFMK	1	PRS10_MOUSE	26S protease regulatory subunit 10B OS=Mus musculus GN=Psmc6 PE=1 SV=1		12514212	12926600	9393587	5225241	9833047	9794340	13754235	7165134	10752554	10590636	12094351	11050746	9216095
721.417	2	0.9546668, 0.9742507, 0.97434753	84.692	ALQSVGQ[129.0426]IVGEVLK	0.98	PRS10_MOUSE	26S protease regulatory subunit 10B OS=Mus musculus GN=Psmc6 PE=1 SV=1		3427829	4142574	7.18743e+06	2.75424e+06	7.06437e+06	7495058	4371628	8411075	9269537	7933919	7.89841e+06	9153233	7099920
721.417	2	0.79572004, 0.9694858, 0.9700787	86.532	ALQ[129.0426]SVGQIVGEVLK	0.96	PRS10_MOUSE	26S protease regulatory subunit 10B OS=Mus musculus GN=Psmc6 PE=1 SV=1		4948236	5961609	8650224	3.51733e+06	10122652	8664300	6179261	8663892	11858115	9017333	10383249	8728863	9261016
683.837	2	0.63156587, 0.89900225, 0.913107	56.829	AVASQ[129.0426]LDC[160.0307]NFLK	0.61	PRS10_MOUSE	26S protease regulatory subunit 10B OS=Mus musculus GN=Psmc6 PE=1 SV=1		4.96159e+06	6.66594e+06	9652039	6.45641e+06	9094297	13189943	8125716	9427343	8501078	5279132	8.02117e+06	9559506	10342477
639.844	2	0.9518916, 0.96444684, 0.9706803, 0.97075486	40.565	AVANQTSATFLR	1	PRS4_MOUSE	26S protease regulatory subunit 4 OS=Mus musculus GN=Psmc1 PE=1 SV=1	SP|P62192|PRS4_MOUSE	114935032	129927800	163094464	111495448	149639824	149628096	128876016	148043168	164122224	155650864	142355632	158739952	163294896
752.05817, 1127.5841	2, 3	0.9178635, 0.9278302, 0.93014026, 0.9315522, 0.93415475, 0.9386763, 0.9477152, 0.9516641, 0.96848387, 0.97125846	82.586	VAEEHAPSIVFIDEIDAIGTK	1	PRS4_MOUSE	26S protease regulatory subunit 4 OS=Mus musculus GN=Psmc1 PE=1 SV=1	SP|P62192|PRS4_MOUSE	206321088	219901664	231569056	213662192	239958704	238377568	198356768	250232496	243746432	199093008	216991152	197737728	200110816
484.28412, 725.92236	2, 3	0.9456244, 0.95897985, 0.96436316, 0.964792, 0.96595895, 0.97537184, 0.97615427, 0.9768518, 0.97849226	54.234	IETLDPALIRPGR	1	PRS4_MOUSE	26S protease regulatory subunit 4 OS=Mus musculus GN=Psmc1 PE=1 SV=1	SP|P62192|PRS4_MOUSE	234357568	225203840	216274320	229233280	228105136	229538656	250695568	213560352	211666000	227763872	243726224	253710256	248094112
486.79	2	0.9073331, 0.9529106, 0.9657738, 0.9726947	35.321	VVGSELIQK	0.6	PRS4_MOUSE	26S protease regulatory subunit 4 OS=Mus musculus GN=Psmc1 PE=1 SV=1	SP|P62192|PRS4_MOUSE	209067760	242406576	261215904	211018720	263359024	263120720	236102608	257404960	286545408	276326240	274240800	278577536	283619296
441.23972, 661.35596	2, 3	0.7909008, 0.8819677, 0.9066395, 0.92299694, 0.92443955, 0.9256443, 0.9544464	35.764	LPLVTPHTQC[160.0307]R	1	PRS4_MOUSE	26S protease regulatory subunit 4 OS=Mus musculus GN=Psmc1 PE=1 SV=1		200456864	257378320	308167808	214231584	225215168	270676576	209374224	212369664	257870672	225429232	227414416	235534640	229433104
405.89212, 608.3341	2, 3	0.7612656, 0.91352147, 0.93520766, 0.9376841, 0.9460187, 0.95673984, 0.95962346, 0.9669862	52.206	KIEFPLPDEK	0.6, 0.79	PRS4_MOUSE	26S protease regulatory subunit 4 OS=Mus musculus GN=Psmc1 PE=1 SV=1	SP|P62192|PRS4_MOUSE	216161088	210114592	200008112	209241040	211809728	195662128	214691296	214942464	188694128	219758576	220033904	226539088	227707712
735.03406, 1102.0477	2, 3	0.8514778, 0.8901495, 0.9478641, 0.9514632, 0.95189756, 0.9538085, 0.9590018, 0.9593896, 0.96078587, 0.9630821, 0.9645889, 0.9648169	64.23	APQETYADIGGLDNQIQEIK	1	PRS4_MOUSE	26S protease regulatory subunit 4 OS=Mus musculus GN=Psmc1 PE=1 SV=1	SP|P62192|PRS4_MOUSE	161857696	156160160	180575824	159257504	156665952	163498288	166208768	147306464	178128000	172903840	154883440	173199552	166227264
718.38306, 718.3831, 1077.0714	2, 3	0.578836, 0.81700784, 0.85427237, 0.8651356, 0.93180084, 0.94304216, 0.95501846, 0.9657403, 0.96811664	88.771	VHAVIGVLMDDTDPLVTVMK	0.99, 1.0	PRS4_MOUSE	26S protease regulatory subunit 4 OS=Mus musculus GN=Psmc1 PE=1 SV=1	SP|P62192|PRS4_MOUSE	100207720	88554888	86288584	109710760	102000056	100730728	95122216	117823000	96323560	57325752	57854040	55225780	55424120
584.6261, 876.43524	2, 3	0.91324055, 0.9274955, 0.96736395, 0.96811455, 0.97072285, 0.9721685, 0.973924, 0.9751339	94.176	TMLELLNQLDGFDSR	1	PRS4_MOUSE	26S protease regulatory subunit 4 OS=Mus musculus GN=Psmc1 PE=1 SV=1	SP|P62192|PRS4_MOUSE	163749584	175047264	168546448	196432128	176018976	170097936	162142160	172180272	166249696	156294416	139870832	156684336	139790320
647.32495, 862.7647	3, 4	0.85941225, 0.88514006, 0.9213067, 0.9349924, 0.9397275, 0.9420808, 0.944247, 0.9461443, 0.9465042, 0.95762885, 0.96124595, 0.9695561, 0.96964324, 0.970631	68.245	ESVELPLTHPEYYEEMGIKPPK	1	PRS4_MOUSE	26S protease regulatory subunit 4 OS=Mus musculus GN=Psmc1 PE=1 SV=1	SP|P62192|PRS4_MOUSE	415731168	441720864	452967008	427014112	459657504	467223296	445144352	438126688	443513600	445439232	451808128	428337984	449279968
501.28	2	0.89749056, 0.94920534	31.874	IFQIHTSR	1	PRS4_MOUSE	26S protease regulatory subunit 4 OS=Mus musculus GN=Psmc1 PE=1 SV=1	SP|P62192|PRS4_MOUSE	52200816	47552580	38692112	55506824	49519864	46992308	47158940	50764384	47254884	48433948	51621872	43882560	58786556
566.96405, 849.9423	2, 3	0.9193343, 0.9377014, 0.94037586, 0.9497572, 0.95519674, 0.9599036, 0.9617537, 0.9731541	73.973	IKDYLLMEEEFIR	1	PRS4_MOUSE	26S protease regulatory subunit 4 OS=Mus musculus GN=Psmc1 PE=1 SV=1	SP|P62192|PRS4_MOUSE	94895976	86661784	74295936	96043184	100920864	96133504	93281560	117983816	104860216	81426312	69095320	70147128	61365480
882.942	2	0.8510688, 0.89135516, 0.8989463, 0.9308433, 0.9492967	87.698	MTLADDVTLDDLIMAK	1	PRS4_MOUSE	26S protease regulatory subunit 4 OS=Mus musculus GN=Psmc1 PE=1 SV=1	SP|P62192|PRS4_MOUSE	85949352	91052640	90761176	98107152	96799320	84604960	88295632	91913960	92143392	70584368	77881872	82935920	77607520
741.406	4	0.67329836, 0.9354322, 0.9384643, 0.9513046, 0.9644137	97.191	AVANQTSATFLRVVGSELIQKYLGDGPK	0.67	PRS4_MOUSE	26S protease regulatory subunit 4 OS=Mus musculus GN=Psmc1 PE=1 SV=1	SP|P62192|PRS4_MOUSE	44313932	27772330	16558941	45656208	11292503	25758132	30035090	17578206	13000935	17385256	14362632	17188406	17306792
458.562	3	0.97133607, 0.9758897	22.604	NQEQMKPLEEK	1	PRS4_MOUSE	26S protease regulatory subunit 4 OS=Mus musculus GN=Psmc1 PE=1 SV=1	SP|P62192|PRS4_MOUSE	34486964	40790176	50986016	34143440	48630848	54572656	36138548	48418744	56324976	52219448	55754780	47975736	51087028
511.99573, 682.32495	3, 4	0.93886364, 0.9458931, 0.95615643, 0.9642251, 0.96594673, 0.9714932, 0.97415215, 0.97801507	22.061	NQEQMKPLEEKQEEER	1	PRS4_MOUSE	26S protease regulatory subunit 4 OS=Mus musculus GN=Psmc1 PE=1 SV=1	SP|P62192|PRS4_MOUSE	57621452	55634628	56000588	77356992	43870372	52695940	50979196	38794220	42559388	54362592	43969392	47949436	42244184
479.753	2	0.93555933, 0.9563504, 0.9627745	32.038	YEPPVPTR	1	PRS4_MOUSE	26S protease regulatory subunit 4 OS=Mus musculus GN=Psmc1 PE=1 SV=1	SP|P62192|PRS4_MOUSE	18237280	21649880	30159894	21923694	22399180	33553794	26257118	26328652	32680622	26526256	25051726	25729494	23846690
543.801	2	0.95644635, 0.9635262, 0.9750092, 0.97784406	26.657	KYEPPVPTR	1	PRS4_MOUSE	26S protease regulatory subunit 4 OS=Mus musculus GN=Psmc1 PE=1 SV=1	SP|P62192|PRS4_MOUSE	53179316	51044316	55457476	57406932	43693728	54471572	55958888	56646084	57856184	62091232	58491200	53405672	49332368
386.556	3	0.8539685, 0.87623173	27.186	RIFQIHTSR	1	PRS4_MOUSE	26S protease regulatory subunit 4 OS=Mus musculus GN=Psmc1 PE=1 SV=1	SP|P62192|PRS4_MOUSE	16900284	12402367	8624528	13566706	11999477	10739240	15025698	12014161	13148149	13702974	15309568	11317595	11741854
490.774	2	0.9507381, 0.97726417, 0.97776365, 0.9789627	20.334	SKENVLYK	0.66	PRS4_MOUSE	26S protease regulatory subunit 4 OS=Mus musculus GN=Psmc1 PE=1 SV=1	SP|P62192|PRS4_MOUSE	43203124	56550664	59778280	52644948	59130580	58111540	53415064	58966404	53446796	37661324	56472816	52690460	66098364
405.5679, 607.8483	2, 3	0.961045, 0.9685821, 0.9714975, 0.97455007, 0.97757024, 0.9798903, 0.9814744	22.95	KKYEPPVPTR	1	PRS4_MOUSE	26S protease regulatory subunit 4 OS=Mus musculus GN=Psmc1 PE=1 SV=1	SP|P62192|PRS4_MOUSE	77340112	67582752	56978024	73816536	58121076	67624840	69997344	63505956	64418836	65461036	65371236	57870516	62678336
568.3138, 851.96674	2, 3	0.91890824, 0.9427557, 0.9452275, 0.9668163, 0.96774834, 0.9684664, 0.9689271, 0.9715333	91.934	APSIIFIDELDAIGTK	1	PRS6A_MOUSE	26S protease regulatory subunit 6A OS=Mus musculus GN=Psmc3 PE=2 SV=1	SP|O88685|PRS6A_MOUSE	60386532	72874400	94195360	69829880	92167096	81293968	68494368	89667840	103739216	77802416	90432720	86130256	92254632
546.771	2	0.960587	30.892	MSTEEIVQR	1	PRS6A_MOUSE	26S protease regulatory subunit 6A OS=Mus musculus GN=Psmc3 PE=2 SV=1	SP|O88685|PRS6A_MOUSE	89966880	109093104	94155432	109516800	101145832	106681264	110689416	102908304	101028992	108082240	111815008	110985416	106435208
562.837	2	0.89988565, 0.9314285, 0.97559935, 0.97587055, 0.9768279	74.258	VDILDPALLR	1	PRS6A_MOUSE	26S protease regulatory subunit 6A OS=Mus musculus GN=Psmc3 PE=2 SV=1	SP|O88685|PRS6A_MOUSE	195286336	161801632	208517504	214918256	198118512	196385776	186010672	193534064	204106048	199776992	219180320	200508992	214695344
621.345	3	0.96337587, 0.96963125	84.883	QIQELVEAIVLPMNHK	1	PRS6A_MOUSE	26S protease regulatory subunit 6A OS=Mus musculus GN=Psmc3 PE=2 SV=1	SP|O88685|PRS6A_MOUSE	12362540	10464618	12850944	11317280	9793513	13373698	9707264	12903361	10247074	10799998	11231150	11368332	11313572
730.3809, 1095.0676	2, 3	0.88972974, 0.9609965, 0.96714425, 0.9679671, 0.9703256, 0.97142243, 0.97191495, 0.97223294, 0.9725971, 0.9744057, 0.9749508, 0.9760371	92.158	TMLELLNQLDGFQPNTQVK	1	PRS6A_MOUSE	26S protease regulatory subunit 6A OS=Mus musculus GN=Psmc3 PE=2 SV=1	SP|O88685|PRS6A_MOUSE	168046736	151959872	181172000	188461632	152470688	162422720	154385872	163662544	166254944	167244832	153928032	159907280	149788784
751.6827, 1127.0206	2, 3	0.92683727, 0.93683237, 0.9395364, 0.9661635, 0.96825993, 0.97348326, 0.97361517, 0.9736907, 0.97394806, 0.9772569	47.485	AMEVDERPTEQYSDIGGLDK	1	PRS6A_MOUSE	26S protease regulatory subunit 6A OS=Mus musculus GN=Psmc3 PE=2 SV=1	SP|O88685|PRS6A_MOUSE	270785664	266321616	305328160	284415584	274392416	302812320	309444320	285700512	292912096	309027936	310385696	324079936	330130464
588.808	2	0.9539561, 0.97070396, 0.9750431, 0.9752297	46.458	GVLMYGPPGTGK	1	PRS6A_MOUSE	26S protease regulatory subunit 6A OS=Mus musculus GN=Psmc3 PE=2 SV=1	SP|O88685|PRS6A_MOUSE	203780496	197984928	208324208	205635728	198324880	202542080	204738560	188772336	225677072	211533120	211533376	214182768	214459008
380.5642, 570.34283	2, 3	0.9528704, 0.95671433, 0.95688796, 0.9591297, 0.95967, 0.96074027	38.173	LKPGDLVGVNK	0.76, 1.0	PRS6A_MOUSE	26S protease regulatory subunit 6A OS=Mus musculus GN=Psmc3 PE=2 SV=1	SP|O88685|PRS6A_MOUSE	232803184	222886048	232184976	218849392	234602464	236192688	228305328	212165920	222720992	247180848	215440112	267297872	263838304
818.885	2	0.90738803, 0.9434284, 0.94860595, 0.96491283, 0.96754223, 0.9759689	54.994	MNVSPDVNYEELAR	1	PRS6A_MOUSE	26S protease regulatory subunit 6A OS=Mus musculus GN=Psmc3 PE=2 SV=1	SP|O88685|PRS6A_MOUSE	158331040	159796704	178871536	155283184	181920288	187451712	175431120	172453072	192112752	191491872	207227968	212614128	216777072
654.026, 980.53564	2, 3	0.89831805, 0.9149173, 0.9383095, 0.9387502, 0.9434349, 0.9467276, 0.9574761, 0.96269506	86.324	EKAPSIIFIDELDAIGTK	0.97, 1.0	PRS6A_MOUSE	26S protease regulatory subunit 6A OS=Mus musculus GN=Psmc3 PE=2 SV=1	SP|O88685|PRS6A_MOUSE	102841480	105137440	112006152	102977360	117600464	107541656	98166488	131638816	110869552	97227184	96214664	99801232	94843832
548.9643, 822.94275	2, 3	0.95274633, 0.9528599, 0.9560779, 0.96337646, 0.964603, 0.96594125, 0.96625787, 0.9669109	88.89	LAGPQLVQMFIGDGAK	1	PRS6A_MOUSE	26S protease regulatory subunit 6A OS=Mus musculus GN=Psmc3 PE=2 SV=1	SP|O88685|PRS6A_MOUSE	164155968	168149424	221240256	169864224	213556672	212491168	176060832	214719168	247294512	213754928	228853136	230961648	234149040
846.964	2	0.9102718, 0.9483091, 0.9517478, 0.9758176	95.447	QTYFLPVIGLVDAEK	1	PRS6A_MOUSE	26S protease regulatory subunit 6A OS=Mus musculus GN=Psmc3 PE=2 SV=1	SP|O88685|PRS6A_MOUSE	24171782	21525174	24219440	29692510	19812518	25313580	22413070	22259620	22969192	22476274	25744706	25651446	25523666
957.97	2	0.9585258, 0.9617725, 0.9630415, 0.96406233, 0.96518075	80.399	DSYLILETLPTEYDSR	1	PRS6A_MOUSE	26S protease regulatory subunit 6A OS=Mus musculus GN=Psmc3 PE=2 SV=1	SP|O88685|PRS6A_MOUSE	200789888	188240736	214837216	218787600	202994448	224271152	191362432	218777120	214316352	226584960	219547504	213832208	203792544
487.5783, 730.8638	2, 3	0.73303986, 0.80393517, 0.8819202, 0.93167615, 0.93857163, 0.94076353, 0.94387543, 0.94391334, 0.95159954	49.257	KIEFPMPNEEAR	1	PRS6A_MOUSE	26S protease regulatory subunit 6A OS=Mus musculus GN=Psmc3 PE=2 SV=1	SP|O88685|PRS6A_MOUSE	221863296	215236112	232508368	229350880	236858688	213671552	240354608	232728496	240923360	242823136	245100624	249061152	239236592
409.237	2	0.95847136, 0.9626295, 0.97498304, 0.9756362	33.407	LLDSEIK	1	PRS6A_MOUSE	26S protease regulatory subunit 6A OS=Mus musculus GN=Psmc3 PE=2 SV=1	SP|O88685|PRS6A_MOUSE	118918168	135873808	167613248	114718392	113366160	140758416	126724456	124388760	139195632	134108096	142266432	148449872	154736016
467.25754, 700.3826	2, 3	0.88816494, 0.9311294, 0.93953, 0.9430869, 0.94672763, 0.95019335, 0.9547148	44.437	EKFENLGIQPPK	1	PRS6A_MOUSE	26S protease regulatory subunit 6A OS=Mus musculus GN=Psmc3 PE=2 SV=1	SP|O88685|PRS6A_MOUSE	163969744	142052240	170955376	157468096	148376720	158700688	163766064	160514784	156833488	149892720	133828248	172116736	184501776
707.3332, 1060.4965	2, 3	0.9125958, 0.9316205, 0.94631004, 0.9579245, 0.962226, 0.9659272, 0.9667303	73.618	MATVWDEAEQDGIGEEVLK	1	PRS6A_MOUSE	26S protease regulatory subunit 6A OS=Mus musculus GN=Psmc3 PE=2 SV=1	SP|O88685|PRS6A_MOUSE	74688520	60139120	68167552	72562624	60195516	64602492	65980100	70813856	69508256	78913504	79061792	72712816	73152304
645.339	2	0.9540153, 0.9734461, 0.97562253, 0.97672343	60.97	AVC[160.0307]VEAGMIALR	1	PRS6A_MOUSE	26S protease regulatory subunit 6A OS=Mus musculus GN=Psmc3 PE=2 SV=1		73710896	80872360	89403856	78371800	93648088	92739176	70418784	90046688	93466584	98716608	88922736	84303768	83496016
588.9577, 882.93286	2, 3	0.9036484, 0.93089074, 0.9652717, 0.9674529, 0.969511, 0.97295725, 0.97467387	48.172	KMNVSPDVNYEELAR	1	PRS6A_MOUSE	26S protease regulatory subunit 6A OS=Mus musculus GN=Psmc3 PE=2 SV=1	SP|O88685|PRS6A_MOUSE	93961784	79461616	75634048	106640320	64511824	80484632	95227384	67529280	67826400	70518584	86441720	81957832	87938664
752.011	3	0.9215923, 0.93385327, 0.93424624, 0.964196	49.127	AMEVDERPTEQ[129.0426]YSDIGGLDK	1	PRS6A_MOUSE	26S protease regulatory subunit 6A OS=Mus musculus GN=Psmc3 PE=2 SV=1		14024840	18190138	17117634	17039620	15086636	12628570	14955816	13319960	13497909	11788044	11583326	19313582	20983188
658.256	2	0.95742375, 0.9752732	19.749	C[160.0307]TDDFNGAQC[160.0307]K	1	PRS6A_MOUSE	26S protease regulatory subunit 6A OS=Mus musculus GN=Psmc3 PE=2 SV=1		5.32533e+06	4561953	3562283	6197739	5983762	5187744	3.35004e+06	2.82019e+06	4235673	4475921	5404583	5.0506e+06	2595340
528.779	2	0.920942, 0.9393593, 0.9608461, 0.97297394	21.924	VTHELQAMK	1	PRS6A_MOUSE	26S protease regulatory subunit 6A OS=Mus musculus GN=Psmc3 PE=2 SV=1	SP|O88685|PRS6A_MOUSE	59084088	72647272	82336456	71909096	66093068	78800032	65116592	71496432	78378616	78693184	77649152	76418024	68006424
730.708	3	0.89303815, 0.9174357, 0.9594668	93.704	TMLELLNQLDGFQ[129.0426]PNTQVK	0.61	PRS6A_MOUSE	26S protease regulatory subunit 6A OS=Mus musculus GN=Psmc3 PE=2 SV=1		9004394	6039358	9379067	7558308	9631164	8536401	8477112	8314603	6658864	9105566	7.56165e+06	8016532	8371832
442.742	2	0.8991308, 0.9728188, 0.9757474	20.877	IMQIHSR	1	PRS6A_MOUSE	26S protease regulatory subunit 6A OS=Mus musculus GN=Psmc3 PE=2 SV=1	SP|O88685|PRS6A_MOUSE	46971856	51243748	52937224	58922796	44095428	48116596	55242916	42994948	47846152	54495968	45039824	52455132	46807248
847.456	2	0.88296986, 0.9117098, 0.92846596, 0.9362619	96.929	Q[129.0426]TYFLPVIGLVDAEK	0.94	PRS6A_MOUSE	26S protease regulatory subunit 6A OS=Mus musculus GN=Psmc3 PE=2 SV=1		7.24835e+06	7.99743e+06	7324576	7.57281e+06	7695947	7019355	7.08353e+06	8.20637e+06	7139946	6404700	7589509	6289691	5.88768e+06
549.29224, 823.43475	2, 3	0.9143878, 0.9194484, 0.9453381, 0.95682645, 0.9674403, 0.9694488	92.398	LAGPQLVQ[129.0426]MFIGDGAK	0.79, 0.94	PRS6A_MOUSE	26S protease regulatory subunit 6A OS=Mus musculus GN=Psmc3 PE=2 SV=1		14933118	13469932	18099360	12579964	18960064	16884284	13800132	17111644	23708514	16540152	18680398	14350847	16489627
547.264	2	0.9505364, 0.9573667	32.572	MSTEEIVQ[129.0426]R	1	PRS6A_MOUSE	26S protease regulatory subunit 6A OS=Mus musculus GN=Psmc3 PE=2 SV=1		10017172	7.75054e+06	7901323	10825720	7044884	10455382	11511808	10302708	11498558	12390834	11060842	11727890	12733159
942.963	2	0.9069758, 0.907123, 0.9734813, 0.9744442	81.929	n[43.0184]MQEMNLLPTPESPVTR	1	PRS6A_MOUSE	26S protease regulatory subunit 6A OS=Mus musculus GN=Psmc3 PE=2 SV=1		27332706	30272384	43073896	25961108	34087204	36330264	24632240	23250382	35273952	35043488	32803538	35922848	30321784
1233.93	3	0.7559141, 0.7940642, 0.8808766, 0.97842973, 0.9791816	97.829	TLPYLVSNVIELLDVDPNDQEEDGANIDLDSQR	1	PRS6A_MOUSE	26S protease regulatory subunit 6A OS=Mus musculus GN=Psmc3 PE=2 SV=1	SP|O88685|PRS6A_MOUSE	25000520	30098914	32437522	28653298	20876024	35090412	21322098	17878664	31163354	18831500	11937484	8057571	2655462
496.774	2	0.9019063, 0.97389686, 0.9747129, 0.9756617	32.272	VVGSEFVQK	1	PRS6B_MOUSE	26S protease regulatory subunit 6B OS=Mus musculus GN=Psmc4 PE=1 SV=1	SP|P54775|PRS6B_MOUSE	100826088	106452240	125882976	97255952	118533248	120239536	100086128	130871432	136451312	123678328	136850144	123517016	116563096
465.59656, 697.891	2, 3	0.8871793, 0.8925237, 0.8986606, 0.9032184, 0.9232807, 0.927665, 0.9326218, 0.9448235	49.507	ADTLDPALLRPGR	1	PRS6B_MOUSE	26S protease regulatory subunit 6B OS=Mus musculus GN=Psmc4 PE=1 SV=1	SP|P54775|PRS6B_MOUSE	211799552	178029472	181154272	174004016	173566368	174260064	191296768	168498800	180713904	196034656	192697584	203424608	206269856
918.7166, 1224.6202	3, 4	0.9318582, 0.9419701, 0.96159875, 0.9636724, 0.97313887, 0.97326076, 0.9733692, 0.97346276, 0.97436106, 0.97459966, 0.9749489, 0.97509307, 0.975302, 0.97582847, 0.9758806	91.869	IQDEIPALSVSRPQTGLSFLGPEPEDLEDLYSR	1	PRS6B_MOUSE	26S protease regulatory subunit 6B OS=Mus musculus GN=Psmc4 PE=1 SV=1	SP|P54775|PRS6B_MOUSE	187968096	169756528	179525872	214565200	169843408	175272032	171285552	162227792	184332384	174136000	182981520	179956032	180283936
563.63477, 844.94824	2, 3	0.8594655, 0.9149693, 0.917091, 0.92063767, 0.9256818, 0.92905873, 0.93408865, 0.9382559, 0.9420409, 0.9570639, 0.9751666	76.26	EAVELPLTHFELYK	1	PRS6B_MOUSE	26S protease regulatory subunit 6B OS=Mus musculus GN=Psmc4 PE=1 SV=1	SP|P54775|PRS6B_MOUSE	294413632	263900288	299561728	298923200	283433024	300406080	272880448	304552320	301163008	307666816	306034912	313950432	321824320
648.6826, 972.5204	2, 3	0.83400923, 0.92575735, 0.9559588, 0.9674366, 0.9712699, 0.9748386, 0.9782559, 0.97910905	97.852	ENAPAIIFIDEIDAIATK	1	PRS6B_MOUSE	26S protease regulatory subunit 6B OS=Mus musculus GN=Psmc4 PE=1 SV=1	SP|P54775|PRS6B_MOUSE	77384760	99098296	126069416	75052944	85203096	113694336	71651736	87191048	106839960	100507096	99033792	98916016	104347512
708.337	3	0.8508929, 0.91535383, 0.9207013, 0.9321342	65.813	MNLSEEVDLEDYVARPDK	1	PRS6B_MOUSE	26S protease regulatory subunit 6B OS=Mus musculus GN=Psmc4 PE=1 SV=1	SP|P54775|PRS6B_MOUSE	136948064	131503144	119304496	128972200	136782096	129802272	147171888	133385840	144252112	112440544	134319536	128734248	126111760
432.23874, 647.8544	2, 3	0.8529517, 0.8573708, 0.86772466, 0.8800964, 0.8937538, 0.89599925, 0.90654415	24.535	AVAHHTTAAFIR	0.77, 1.0	PRS6B_MOUSE	26S protease regulatory subunit 6B OS=Mus musculus GN=Psmc4 PE=1 SV=1	SP|P54775|PRS6B_MOUSE	112436720	108727592	103099480	125776584	127435664	96164720	140388640	141918352	125053040	131690144	132899504	128282336	122126472
505.3	2	0.8851309, 0.9382282, 0.9486901, 0.9616846, 0.963169	54.686	LIFSTITSK	1	PRS6B_MOUSE	26S protease regulatory subunit 6B OS=Mus musculus GN=Psmc4 PE=1 SV=1	SP|P54775|PRS6B_MOUSE	204565840	191502320	181380016	199394368	192789040	176068704	183486864	181926320	180927968	196023680	213562880	197011808	203807456
846.759	3	0.8892448, 0.89006746, 0.9768519, 0.9770174, 0.9777297, 0.97805864	74.354	LQQELEFLEVQEEYIKDEQK	1	PRS6B_MOUSE	26S protease regulatory subunit 6B OS=Mus musculus GN=Psmc4 PE=1 SV=1	SP|P54775|PRS6B_MOUSE	58677516	59194232	60715724	54457708	63599884	65219788	48869076	67890880	71335952	50936184	50156736	42159168	49419124
473.94888, 710.41943	2, 3	0.7564345, 0.9563246, 0.9593328, 0.96416396, 0.96478736, 0.96976507, 0.9720294	36.282	ELLKPNASVALHK	0.99, 1.0	PRS6B_MOUSE	26S protease regulatory subunit 6B OS=Mus musculus GN=Psmc4 PE=1 SV=1	SP|P54775|PRS6B_MOUSE	120188424	98508128	118804376	106694728	135334016	110605704	121285992	148229104	154090480	162678576	156551232	155523904	152479232
490.725	2	0.77149713, 0.9663751, 0.96697676	18.7	FDAQTGADR	1	PRS6B_MOUSE	26S protease regulatory subunit 6B OS=Mus musculus GN=Psmc4 PE=1 SV=1	SP|P54775|PRS6B_MOUSE	28433018	29542120	33033552	28355060	30769076	30141608	27578384	25172536	31531628	28851282	29263494	32026194	31880548
557.816	2	0.9042177, 0.94981176	51.921	KIEFPLPDR	1	PRS6B_MOUSE	26S protease regulatory subunit 6B OS=Mus musculus GN=Psmc4 PE=1 SV=1	SP|P54775|PRS6B_MOUSE	16367432	14520902	20148676	12348500	19597356	18341040	13620998	21278574	24344114	25059660	21243594	19759356	23971836
618.299	2	0.93080586, 0.9665016, 0.97066677, 0.9748911	45.334	GVLMYGPPGC[160.0307]GK	1	PRS6B_MOUSE	26S protease regulatory subunit 6B OS=Mus musculus GN=Psmc4 PE=1 SV=1		138719200	142963440	155779312	157367040	151540096	140593664	153086928	140795824	142738176	156043328	144748784	151160464	148936720
735.0524, 1102.0752	2, 3	0.94230974, 0.9431244, 0.94584715, 0.9566698, 0.95924866, 0.9649888, 0.9670016, 0.9670549, 0.9686287, 0.9707938, 0.9716519	94.044	ILLELLNQMDGFDQNVNVK	1	PRS6B_MOUSE	26S protease regulatory subunit 6B OS=Mus musculus GN=Psmc4 PE=1 SV=1	SP|P54775|PRS6B_MOUSE	162548256	170644128	168788976	188769232	170087072	171053296	149670032	167353616	160946304	122736328	107707384	110960512	98683080
889.21893, 1185.2906	3, 4	0.8080897, 0.88125217, 0.9029269, 0.9168268, 0.9287129, 0.9335993, 0.9572714, 0.9621939, 0.9681481, 0.9734082	98.13	IQSIPLVIGQFLEAVDQNTAIVGSTTGSNYYVR	1	PRS6B_MOUSE	26S protease regulatory subunit 6B OS=Mus musculus GN=Psmc4 PE=1 SV=1	SP|P54775|PRS6B_MOUSE	25659440	37307456	42902320	35753624	35814244	35562972	37079036	26881916	31222270	24606332	21474880	25057492	24973610
635.867	2	0.9033324, 0.9490026	44.506	KIEFPLPDRR	0.61	PRS6B_MOUSE	26S protease regulatory subunit 6B OS=Mus musculus GN=Psmc4 PE=1 SV=1	SP|P54775|PRS6B_MOUSE	32372300	27726218	24451706	31026940	22087666	24016342	35110296	25680536	31448596	26623150	19538324	31588216	24878648
379.5195, 568.7759	2, 3	0.7891161, 0.8128799, 0.81341565, 0.9494138, 0.977367, 0.97741693, 0.9780606	17.578	RFDAQTGADR	1	PRS6B_MOUSE	26S protease regulatory subunit 6B OS=Mus musculus GN=Psmc4 PE=1 SV=1	SP|P54775|PRS6B_MOUSE	71308288	69987504	63403120	69215080	71367016	67659064	69292360	67476200	67983952	73008872	72190024	75507120	70322008
674.3319, 1010.9932	2, 3	0.5390164, 0.81533873, 0.91239387, 0.94613475, 0.96188277, 0.9626053, 0.96690184	64.987	ISGADINSIC[160.0307]QESGMLAVR	1	PRS6B_MOUSE	26S protease regulatory subunit 6B OS=Mus musculus GN=Psmc4 PE=1 SV=1		59093684	54411152	52172604	64875904	71985760	56340196	63073536	67857648	60140884	61541008	59125540	63279616	54463256
601.821	2	0.90365463, 0.9074512, 0.97037035, 0.97082305	86.292	n[43.0184]MEEIGILVEK	1	PRS6B_MOUSE	26S protease regulatory subunit 6B OS=Mus musculus GN=Psmc4 PE=1 SV=1		154490800	144044784	164505040	145683440	164246992	158223744	135747120	168738912	167089952	147293776	144898064	152191776	151778240
451.54208, 676.8096	2, 3	0.76136917, 0.95611095, 0.97064054, 0.97156924, 0.97770864, 0.9782143, 0.97874326	19.107	KDEQEHEFYK	1	PRS6B_MOUSE	26S protease regulatory subunit 6B OS=Mus musculus GN=Psmc4 PE=1 SV=1	SP|P54775|PRS6B_MOUSE	102104552	83662880	61772484	112016656	90257016	86812912	99326072	91591456	87901248	93744464	101197224	94822408	90990440
462.5772, 693.3622	2, 3	0.93697935, 0.9658062, 0.9683702, 0.97133625, 0.9756555, 0.976128	26.664	EFLHAQEEVKR	0.81, 1.0	PRS6B_MOUSE	26S protease regulatory subunit 6B OS=Mus musculus GN=Psmc4 PE=1 SV=1	SP|P54775|PRS6B_MOUSE	56212448	56042724	46788640	71113880	37946184	49618332	59836584	53464380	50143120	55181480	54622744	48713044	54243336
1083.769, 1083.7698	4	0.66872615, 0.7600791, 0.7750193, 0.8542068, 0.87885404, 0.89616233, 0.898681, 0.9046704, 0.91139066, 0.91413486, 0.9320855, 0.9329206, 0.96462625, 0.9769336, 0.97868365	95.781	HSNALVDVLPPEADSSIMMLTSDQKPDVMYADIGGMDIQK	0.75, 1.0	PRS6B_MOUSE	26S protease regulatory subunit 6B OS=Mus musculus GN=Psmc4 PE=1 SV=1	SP|P54775|PRS6B_MOUSE	63548616	56145724	67045196	77116504	53103384	61789284	67559784	68510136	65954928	33532278	40981548	38490240	37672672
583.351	2	0.88092417, 0.89171946, 0.9082153	47.675	RLIFSTITSK	1	PRS6B_MOUSE	26S protease regulatory subunit 6B OS=Mus musculus GN=Psmc4 PE=1 SV=1	SP|P54775|PRS6B_MOUSE	37923392	35005392	36959368	38735336	36239532	36629376	43388860	39653784	39432804	38851236	35796176	37825988	38282700
444.46423, 555.32855, 740.1021	3, 4, 5	0.8009059, 0.88945097, 0.91905904, 0.92746115, 0.9406952, 0.9460151, 0.94936746, 0.9543213, 0.9556912, 0.95676285, 0.9570092, 0.95867074	54.758	ILSTIDRELLKPNASVALHK	0.93, 0.96, 0.99	PRS6B_MOUSE	26S protease regulatory subunit 6B OS=Mus musculus GN=Psmc4 PE=1 SV=1	SP|P54775|PRS6B_MOUSE	136752768	91255888	53025836	126298568	67739344	77935504	103126032	66482084	51614708	65492324	62709876	51372748	65640080
396.206	2	0.9417264, 0.95735955, 0.971376, 0.97681016	22.476	YLGEGPR	1	PRS6B_MOUSE	26S protease regulatory subunit 6B OS=Mus musculus GN=Psmc4 PE=1 SV=1	SP|P54775|PRS6B_MOUSE	58487044	64568048	74976832	71823136	71466864	73015672	65441060	78226808	82671480	80713880	80961000	77790984	77445984
1224.95	3	0.7879945, 0.79503876, 0.8441598, 0.8516154, 0.9172637	92.915	IQDEIPALSVSRPQ[129.0426]TGLSFLGPEPEDLEDLYSR	0.91	PRS6B_MOUSE	26S protease regulatory subunit 6B OS=Mus musculus GN=Psmc4 PE=1 SV=1		16449278	12479048	9420317	10371293	11775779	11697898	11931690	10120080	12021730	16549286	12407856	10656029	12162792
410.543	3	0.8656117, 0.962004, 0.9742817	30.71	EFLHAQEEVK	1	PRS6B_MOUSE	26S protease regulatory subunit 6B OS=Mus musculus GN=Psmc4 PE=1 SV=1	SP|P54775|PRS6B_MOUSE	10034213	13759475	11590313	11817627	11552297	14352980	13363279	8045599	10980599	13973692	14575159	14511248	13201378
409.2425, 409.24252	2	0.87620515, 0.8943115, 0.96127707, 0.96575886, 0.9733435	31.008	ILSTIDR	0.97, 1.0	PRS6B_MOUSE	26S protease regulatory subunit 6B OS=Mus musculus GN=Psmc4 PE=1 SV=1	SP|P54775|PRS6B_MOUSE	72074704	78925096	93484040	73753256	99709520	90162568	89991016	97121928	108938040	97295816	103073480	96190904	103655872
612.762	2	0.93033403, 0.9368633, 0.9767334, 0.97797656	23.153	DEQEHEFYK	1	PRS6B_MOUSE	26S protease regulatory subunit 6B OS=Mus musculus GN=Psmc4 PE=1 SV=1	SP|P54775|PRS6B_MOUSE	18978894	24112678	22579404	27727984	25875614	27345924	27107314	25181140	24407660	28478590	23019452	26994282	23976384
402.724	2	0.95582986, 0.9562542, 0.95818305, 0.97374815	21.93	VIMATNR	1	PRS6B_MOUSE	26S protease regulatory subunit 6B OS=Mus musculus GN=Psmc4 PE=1 SV=1	SP|P54775|PRS6B_MOUSE;SP|P62192|PRS4_MOUSE;SP|P62196|PRS8_MOUSE	150568880	170968928	145620112	167182272	156255600	161888464	166189696	153210016	171873392	171983792	181046160	175310832	155359392
579.324	2	0.9650726, 0.96612763, 0.9667428, 0.9740347	59.468	ALDEGDIALLK	1	PRS7_MOUSE	26S protease regulatory subunit 7 OS=Mus musculus GN=Psmc2 PE=1 SV=5	SP|P46471|PRS7_MOUSE	208311648	197602464	208688704	213118080	200128192	208403920	206064752	184919680	208374080	222070240	224999840	201162864	216298288
609.3	2	0.81607586, 0.88963634, 0.923985	27.241	LC[160.0307]PNSTGAEIR	0.84	PRS7_MOUSE	26S protease regulatory subunit 7 OS=Mus musculus GN=Psmc2 PE=1 SV=5		20377282	18800388	10301628	25328004	11467598	17802244	18525006	7.05222e+06	7.65177e+06	11354443	14256206	15716071	13725068
623.9792, 935.4653	2, 3	0.8236867, 0.93079036, 0.9320511, 0.94737715, 0.9498686, 0.95416176, 0.9671494, 0.97325546, 0.9743295	82.538	ESDTGLAPPALWDLAADK	1	PRS7_MOUSE	26S protease regulatory subunit 7 OS=Mus musculus GN=Psmc2 PE=1 SV=5	SP|P46471|PRS7_MOUSE	166208928	161377872	215351776	164722400	196127776	204312016	166259680	209258864	219529152	211817808	209592592	212938192	214532016
571.832	2	0.9011799, 0.92801887, 0.9417368, 0.94972014	64.219	GVLLFGPPGTGK	1	PRS7_MOUSE	26S protease regulatory subunit 7 OS=Mus musculus GN=Psmc2 PE=1 SV=5	SP|P46471|PRS7_MOUSE	126684448	116028440	164088096	117458072	133574120	136455200	138286944	153378800	158216928	171835312	161891040	164011552	168364688
690.295	2	0.869271, 0.9145003, 0.94171435, 0.9686997	22.312	FDDGAGGDNEVQR	1	PRS7_MOUSE	26S protease regulatory subunit 7 OS=Mus musculus GN=Psmc2 PE=1 SV=5	SP|P46471|PRS7_MOUSE	99328568	91818560	111040672	120068384	98198832	104657256	99061952	89910064	106572544	109013752	108389424	101341496	105904624
638.333	2	0.70353585, 0.8305669, 0.96249676, 0.9676357	74.545	IEFSLPDLEGR	1	PRS7_MOUSE	26S protease regulatory subunit 7 OS=Mus musculus GN=Psmc2 PE=1 SV=5	SP|P46471|PRS7_MOUSE	18905448	16959708	21988390	17664054	19419258	19250028	19595892	24898548	23678488	23901510	20708732	24463910	23278150
587.9663, 881.44495	2, 3	0.8776408, 0.95324284, 0.95715153, 0.9665831, 0.9668858, 0.96773183, 0.9681397, 0.9681479, 0.97153807	93.309	TMLELINQLDGFDPR	1	PRS7_MOUSE	26S protease regulatory subunit 7 OS=Mus musculus GN=Psmc2 PE=1 SV=5	SP|P46471|PRS7_MOUSE	141053088	126842224	169557296	158909904	133706088	164342112	127686240	148839520	170082304	135067936	153598672	157210800	155940480
473.59283, 709.88556	2, 3	0.9146315, 0.92863816, 0.95488256, 0.96397746, 0.96754485, 0.9683335, 0.9712799, 0.9732721, 0.97496927	46.183	EVVETPLLHPER	1	PRS7_MOUSE	26S protease regulatory subunit 7 OS=Mus musculus GN=Psmc2 PE=1 SV=5	SP|P46471|PRS7_MOUSE	211771888	148311264	185299632	198937280	177114672	172153984	222326800	181438032	189957360	213780496	205768160	227060720	211785280
441.71	2	0.92332023, 0.9750159, 0.9752979	32.206	TDAC[160.0307]FIR	1	PRS7_MOUSE	26S protease regulatory subunit 7 OS=Mus musculus GN=Psmc2 PE=1 SV=5		67996096	81807952	103828928	72192824	96363504	104734312	91710000	92517888	109708320	93915408	89941200	90229440	106307112
671.318	2	0.9414203, 0.94876516, 0.9665779	56.706	SVC[160.0307]TEAGMFAIR	1	PRS7_MOUSE	26S protease regulatory subunit 7 OS=Mus musculus GN=Psmc2 PE=1 SV=5		133082432	145723632	133200648	105014384	137926720	123454024	115968864	133271632	150901408	143001504	146387744	153481664	145166880
707.677, 1061.0123	2, 3	0.94543195, 0.95362085, 0.97191465, 0.97403973, 0.97424126, 0.9749853, 0.97537297, 0.9756045, 0.9760725, 0.9764268	74.409	FVVDLSDQVAPTDIEEGMR	1	PRS7_MOUSE	26S protease regulatory subunit 7 OS=Mus musculus GN=Psmc2 PE=1 SV=5	SP|P46471|PRS7_MOUSE	208335248	183838944	220215344	224263200	210126000	222005088	207825696	193612336	222766352	226874656	217720160	196556080	214706336
422.74268, 563.32117	3, 4	0.514439, 0.72810173, 0.7945102, 0.80418515, 0.81448936, 0.8225159, 0.832177	47.317	LREVVETPLLHPER	1	PRS7_MOUSE	26S protease regulatory subunit 7 OS=Mus musculus GN=Psmc2 PE=1 SV=5	SP|P46471|PRS7_MOUSE	107496512	114122520	87444960	103186648	78731248	112281728	92800024	76490784	81775720	88297624	79693768	86076576	94900464
468.245	2	0.9402568, 0.96116334	45.829	DFLEAVNK	0.99	PRS7_MOUSE	26S protease regulatory subunit 7 OS=Mus musculus GN=Psmc2 PE=1 SV=5	SP|P46471|PRS7_MOUSE	4170038	5.18524e+06	9558526	4847178	10338382	9216486	3.94872e+06	12396359	12780314	8978429	9698880	13584967	12098412
556.79767, 742.0609	3, 4	0.9563465, 0.96781385, 0.9701257, 0.9703395, 0.97223055, 0.9724497, 0.9727544, 0.9740858, 0.97484565, 0.9757351, 0.97806823	54.478	VLMATNRPDTLDPALMRPGR	0.99, 1.0	PRS7_MOUSE	26S protease regulatory subunit 7 OS=Mus musculus GN=Psmc2 PE=1 SV=5	SP|P46471|PRS7_MOUSE	295802880	251067632	261427760	263653680	244036512	244717200	274818304	232598704	244065760	277056960	274099136	265191792	252464688
749.404	2	0.9589197, 0.97306764	39.539	QTLQSEQPLQVAR	1	PRS7_MOUSE	26S protease regulatory subunit 7 OS=Mus musculus GN=Psmc2 PE=1 SV=5	SP|P46471|PRS7_MOUSE	5916286	6878286	9780658	8100366	6533959	12645420	8467984	6359499	9563913	10945562	8477031	8536917	7733325
468.58926, 702.3801	2, 3	0.9211111, 0.93390626, 0.9500953, 0.95618206, 0.9563043, 0.95675826, 0.9625729, 0.96502036	67.363	KIEFSLPDLEGR	1	PRS7_MOUSE	26S protease regulatory subunit 7 OS=Mus musculus GN=Psmc2 PE=1 SV=5	SP|P46471|PRS7_MOUSE	126133904	110065704	122197504	131242080	139089280	119543008	129545528	137613728	135231824	131393552	132637352	139427984	127128904
448.221	2	0.9680707, 0.969326, 0.97236073, 0.97694826	47.218	ELFEMAR	1	PRS7_MOUSE	26S protease regulatory subunit 7 OS=Mus musculus GN=Psmc2 PE=1 SV=5	SP|P46471|PRS7_MOUSE	72865360	79579640	98116096	73087456	90341200	95030288	87167104	103445184	103421408	103150904	97992432	107811656	99838776
884.4394, 884.43976	2	0.57010806, 0.65615904, 0.6698767, 0.8524815, 0.87116253, 0.91610914, 0.958046	93.833	AC[160.0307]LIFFDEIDAIGGAR	1	PRS7_MOUSE	26S protease regulatory subunit 7 OS=Mus musculus GN=Psmc2 PE=1 SV=5		21650706	31637160	41461812	25574980	34940508	32441930	25742408	31691534	30556314	15397163	16786600	15842765	18078316
508.311	2	0.87528443, 0.9608782, 0.964239, 0.9709862	30.585	KINELTGIK	1	PRS7_MOUSE	26S protease regulatory subunit 7 OS=Mus musculus GN=Psmc2 PE=1 SV=5	SP|P46471|PRS7_MOUSE	75719560	69827368	66061144	69542768	77742448	73982376	79302008	69147448	73361840	78185736	74753240	73655560	75785272
933.768	3	0.94121695, 0.954644, 0.96343017, 0.96742207, 0.96761316, 0.9701935, 0.9722239	61.526	IDPTVTMMQVEEKPDVTYSDVGGC[160.0307]K	1	PRS7_MOUSE	26S protease regulatory subunit 7 OS=Mus musculus GN=Psmc2 PE=1 SV=5		178576096	176643744	182033984	186836416	190757696	201259536	177668752	188461184	201738832	194453152	190224784	209188928	196491632
557.319	2	0.8478723, 0.87440306, 0.8849244, 0.90077883	58.346	FVNLGIEPPK	1	PRS7_MOUSE	26S protease regulatory subunit 7 OS=Mus musculus GN=Psmc2 PE=1 SV=5	SP|P46471|PRS7_MOUSE	132484888	120243320	140748544	128495072	147007552	139770864	135771872	136624400	157201024	150564624	142067168	164667344	147738288
551.275	2	0.9395381, 0.95849985, 0.9694002, 0.97085154	21.962	IINADSEDPK	1	PRS7_MOUSE	26S protease regulatory subunit 7 OS=Mus musculus GN=Psmc2 PE=1 SV=5	SP|P46471|PRS7_MOUSE	72929016	75168216	79594680	80765752	73192648	81850920	77889064	70055728	93164328	84277576	86802256	90114256	81805552
517.749	2	0.8689954, 0.92097265, 0.9762067, 0.976923	27.563	PDYLGADQR	1	PRS7_MOUSE	26S protease regulatory subunit 7 OS=Mus musculus GN=Psmc2 PE=1 SV=5	SP|P46471|PRS7_MOUSE	88007008	83484528	91392352	92368424	79251656	102708528	83413656	75474184	98613856	89459400	97237912	104729680	85608488
531.746	2	0.9570472, 0.97509557, 0.97549456, 0.9770688, 0.97813976	18.298	TYGQSTYSR	1	PRS7_MOUSE	26S protease regulatory subunit 7 OS=Mus musculus GN=Psmc2 PE=1 SV=5	SP|P46471|PRS7_MOUSE	61249296	60387160	63503400	70205768	59634580	69044584	65098784	65226992	56665692	67831552	74199632	65181308	66653220
402.573	3	0.8293796, 0.86854744, 0.95621663, 0.967551	57.961	YQIHIPLPPK	1	PRS7_MOUSE	26S protease regulatory subunit 7 OS=Mus musculus GN=Psmc2 PE=1 SV=5	SP|P46471|PRS7_MOUSE	99775208	98364656	121940448	102440472	111687664	119631656	113100120	107605168	117175488	126027672	121068336	113171328	120637176
496.595	3	0.90189976, 0.9172996	14.678	TKEEEKDDKPIR	1	PRS7_MOUSE	26S protease regulatory subunit 7 OS=Mus musculus GN=Psmc2 PE=1 SV=5	SP|P46471|PRS7_MOUSE	1.23918e+06	586236	1.77577e+06	848229	898278	462544	1021916	659482	1.32276e+06	1.21216e+06	708413	1221842	1073393
493.268	3	0.81239855, 0.95367104, 0.9553654, 0.9663323, 0.9691733	50.173	IATEKDFLEAVNK	0.6	PRS7_MOUSE	26S protease regulatory subunit 7 OS=Mus musculus GN=Psmc2 PE=1 SV=5	SP|P46471|PRS7_MOUSE	100941448	106905840	113516200	110561024	114684560	123771936	110054896	107210600	132342976	117514808	116103440	120697224	119519504
857.409	4	0.8369152, 0.8889619, 0.94178843, 0.9552668, 0.96302104	59.192	IDPTVTMMQVEEKPDVTYSDVGGC[160.0307]KEQIEK	1	PRS7_MOUSE	26S protease regulatory subunit 7 OS=Mus musculus GN=Psmc2 PE=1 SV=5		15014588	5397367	1.60493e+06	15666699	2578229	9365530	8496755	4.14495e+06	1329246	5.53402e+06	5323504	5487589	2.5501e+06
1061.5	2	0.87779766, 0.8781078, 0.9519357, 0.95208097	76.514	FVVDLSDQ[129.0426]VAPTDIEEGMR	1	PRS7_MOUSE	26S protease regulatory subunit 7 OS=Mus musculus GN=Psmc2 PE=1 SV=5		14998755	12417340	11144518	11656970	15290275	15655406	11231760	13671923	14588449	13583005	14123560	14797475	18637952
1116.91	3	0.9316075, 0.95221204, 0.9752179, 0.97570455, 0.9765989, 0.9771991	85.107	ESDTGLAPPALWDLAADKQTLQSEQPLQVAR	1	PRS7_MOUSE	26S protease regulatory subunit 7 OS=Mus musculus GN=Psmc2 PE=1 SV=5	SP|P46471|PRS7_MOUSE	51074384	38701640	28122508	46067964	21330392	26251114	32239892	22465680	17145818	34553820	30598968	28462158	30385716
746.428, 1119.139	2, 3	0.95032096, 0.95332927, 0.9560132, 0.9669007, 0.9738664, 0.9742498, 0.97458565, 0.97486866, 0.97575223	87.741	FVNLGIEPPKGVLLFGPPGTGK	0.99, 1.0	PRS7_MOUSE	26S protease regulatory subunit 7 OS=Mus musculus GN=Psmc2 PE=1 SV=5	SP|P46471|PRS7_MOUSE	158118208	109033496	90549272	146227888	93165184	121654888	124911712	82398160	73384904	88232560	85954680	84761832	84031816
518.241	2	0.8865192, 0.9483498, 0.9647279	29.454	PDYLGADQ[129.0426]R	1	PRS7_MOUSE	26S protease regulatory subunit 7 OS=Mus musculus GN=Psmc2 PE=1 SV=5		10409685	10242842	9461101	10015348	7.44152e+06	12309586	9110738	12576996	9932167	9902022	12636975	13033502	11442932
444.264	2	0.9008385, 0.90659636, 0.9326542	34.996	INELTGIK	1	PRS7_MOUSE	26S protease regulatory subunit 7 OS=Mus musculus GN=Psmc2 PE=1 SV=5	SP|P46471|PRS7_MOUSE	70003504	65938468	67431624	66600928	70416864	74460232	70310704	64419524	69104360	81762456	73234160	76429704	71507168
645.8	2	0.66088134, 0.973516, 0.97552127, 0.9763576	17.51	LEGGSGGDSEVQR	1	PRS8_MOUSE	26S protease regulatory subunit 8 OS=Mus musculus GN=Psmc5 PE=1 SV=1	SP|P62196|PRS8_MOUSE	110948328	91574768	88344120	97458888	95547944	99661072	95403328	92909848	96803672	95168088	102925384	96942360	97382544
686.861	2	0.9709348, 0.9713862, 0.9740974, 0.9751666	46.828	IAELMPGASGAEVK	1	PRS8_MOUSE	26S protease regulatory subunit 8 OS=Mus musculus GN=Psmc5 PE=1 SV=1	SP|P62196|PRS8_MOUSE	115339016	113373232	127742792	120698504	121188216	129287296	128042544	119693120	123428152	133024472	132153712	124332072	130816040
480.2842, 719.92255	2, 3	0.91381174, 0.9447231, 0.9666159, 0.9672507, 0.9678288, 0.96870345, 0.96978176, 0.97021115, 0.9741247	70.596	IDILDSALLRPGR	1	PRS8_MOUSE	26S protease regulatory subunit 8 OS=Mus musculus GN=Psmc5 PE=1 SV=1	SP|P62196|PRS8_MOUSE	153252640	147196528	193295952	137982240	199424224	179261136	163880432	207449952	220122656	211215136	206516240	194218640	198075344
579.83	2	0.9207523, 0.96194386, 0.97640884, 0.97689843, 0.97742873	47.001	GVILYGPPGTGK	0.6	PRS8_MOUSE	26S protease regulatory subunit 8 OS=Mus musculus GN=Psmc5 PE=1 SV=1	SP|P62192|PRS4_MOUSE;SP|P62196|PRS8_MOUSE	187552048	209040224	205832416	187941920	198742688	217569680	214456240	186216912	203326768	202757520	200650592	207306256	218481632
745.035	3	0.81508934, 0.94563204, 0.96884245, 0.9715133, 0.97330695	61.767	FVVDVDKNIDINDVTPNC[160.0307]R	1	PRS8_MOUSE	26S protease regulatory subunit 8 OS=Mus musculus GN=Psmc5 PE=1 SV=1		93379272	75628712	77338976	107810512	75605048	87276136	94368528	77082600	68238240	79514384	78400768	81997200	77594176
476.56653, 714.34393, 714.3462	2, 3	0.6217154, 0.6415242, 0.6847196, 0.9200473, 0.94159716, 0.9616696, 0.97106594	24.141	AVAHHTDC[160.0307]TFIR	1	PRS8_MOUSE	26S protease regulatory subunit 8 OS=Mus musculus GN=Psmc5 PE=1 SV=1		118318472	144487744	137077744	125909680	136538656	143176752	144482624	134763920	163670816	130380864	127096112	131439352	127427472
820.115	3	0.7192199, 0.7595722, 0.89580476, 0.96179795, 0.96784794	80.002	LLREELQLLQEQGSYVGEVVR	1	PRS8_MOUSE	26S protease regulatory subunit 8 OS=Mus musculus GN=Psmc5 PE=1 SV=1	SP|P62196|PRS8_MOUSE	48032776	36680812	27826500	48362916	39914476	37059320	42842476	38644804	38080156	14268634	14126986	9002044	11513313
715.838	2	0.92007786, 0.93785894, 0.96316653, 0.9663588	42.543	NIDINDVTPNC[160.0307]R	1	PRS8_MOUSE	26S protease regulatory subunit 8 OS=Mus musculus GN=Psmc5 PE=1 SV=1		76766480	88988736	92447344	70796752	92874832	89125064	75896904	94060992	96347664	89874568	84488112	95586624	92546728
702.0054, 1052.5049	2, 3	0.8789994, 0.9057138, 0.9436496, 0.94929, 0.95484734, 0.9564472, 0.96584046, 0.97054994, 0.9716593	79.454	EHAPSIIFMDEIDSIGSSR	1	PRS8_MOUSE	26S protease regulatory subunit 8 OS=Mus musculus GN=Psmc5 PE=1 SV=1	SP|P62196|PRS8_MOUSE	184637280	183754704	161268768	200578432	200370400	196863472	200765648	205523104	181426288	171028496	160264144	156141456	152925248
411.224	2	0.97059137, 0.971919, 0.97409016	38.565	FVVDVDK	0.7	PRS8_MOUSE	26S protease regulatory subunit 8 OS=Mus musculus GN=Psmc5 PE=1 SV=1	SP|P62196|PRS8_MOUSE	34951772	24231060	39909152	21860818	36185404	35107624	38884004	28407384	45444948	51554676	38283056	44398752	31433162
608.31323, 911.9665	2, 3	0.79888725, 0.94821054, 0.94956553, 0.9564963, 0.9586203, 0.9610994, 0.96696, 0.97074807, 0.9755134	94.253	TMLELLNQLDGFEATK	1	PRS8_MOUSE	26S protease regulatory subunit 8 OS=Mus musculus GN=Psmc5 PE=1 SV=1	SP|P62196|PRS8_MOUSE	135724064	138365824	150079696	144426288	153952432	146942480	129258608	161491440	166390080	134814224	123204576	136478224	137164000
500.94122, 750.90784	2, 3	0.9345994, 0.9646996, 0.9670046, 0.9723726, 0.97500545, 0.9754949, 0.9767356	41.886	KIAELMPGASGAEVK	1	PRS8_MOUSE	26S protease regulatory subunit 8 OS=Mus musculus GN=Psmc5 PE=1 SV=1	SP|P62196|PRS8_MOUSE	67608144	70792840	60423848	66394204	69196576	63625984	63839600	50435648	57065052	72888600	64139072	68375688	63939304
517.2841, 775.42236	2, 3	0.9279036, 0.9428553, 0.951151, 0.9543414, 0.9579124, 0.9623358, 0.96323216, 0.9664694, 0.970727	67.558	HPELFEALGIAQPK	1	PRS8_MOUSE	26S protease regulatory subunit 8 OS=Mus musculus GN=Psmc5 PE=1 SV=1	SP|P62196|PRS8_MOUSE	51401372	52089816	59660152	55912888	77458208	56910728	64882264	91357392	80985144	76663088	77271160	74908776	66857864
535.26447, 802.393	2, 3	0.8334472, 0.90057486, 0.91968733, 0.9638436, 0.9663135, 0.9664854, 0.96957135, 0.96962935	46.914	VHVTQEDFEMAVAK	1	PRS8_MOUSE	26S protease regulatory subunit 8 OS=Mus musculus GN=Psmc5 PE=1 SV=1	SP|P62196|PRS8_MOUSE	80503536	92265448	86366592	91360712	104695320	96417664	96981136	99937696	110530664	98956704	106341304	92642456	104783144
657.369	2	0.90602946, 0.92727405, 0.9620592, 0.9691125	61.219	IEELQLIVNDK	1	PRS8_MOUSE	26S protease regulatory subunit 8 OS=Mus musculus GN=Psmc5 PE=1 SV=1	SP|P62196|PRS8_MOUSE	59586972	91875216	98205464	69564376	88877800	97450680	80418424	79969560	96815152	80152232	80397048	78160152	90964736
762.866	2	0.8612568, 0.9413263, 0.9423502, 0.94446653	57.019	VPDSTYEMIGGLDK	1	PRS8_MOUSE	26S protease regulatory subunit 8 OS=Mus musculus GN=Psmc5 PE=1 SV=1	SP|P62196|PRS8_MOUSE	178984816	239079696	255683520	185158672	220495696	251329584	203284000	198263504	243963904	203726720	232835120	222999984	248338016
1038.53	2	0.9474283, 0.9474964, 0.95760995	70.738	EELQLLQEQGSYVGEVVR	1	PRS8_MOUSE	26S protease regulatory subunit 8 OS=Mus musculus GN=Psmc5 PE=1 SV=1	SP|P62196|PRS8_MOUSE	6426937	10773096	14162542	7.47024e+06	13879258	10943278	11232304	14079573	15661830	12956803	12249634	12139027	10829310
476.24872, 476.24905, 713.8696	2, 3	0.5553638, 0.6827728, 0.760768, 0.76128477, 0.82888854	37.736	KIEFPPPNEEAR	1	PRS8_MOUSE	26S protease regulatory subunit 8 OS=Mus musculus GN=Psmc5 PE=1 SV=1	SP|P62196|PRS8_MOUSE	55620400	50259012	52425112	50728708	44612988	44901756	47693288	48761776	51268868	59840696	56511120	52951316	57010880
615.0993, 819.79663	3, 4	0.69195884, 0.9207859, 0.9412109, 0.9605234, 0.9630098, 0.9720424, 0.97232604, 0.97250485, 0.9737037, 0.9746463, 0.97713405	82.152	EVIELPVKHPELFEALGIAQPK	0.99	PRS8_MOUSE	26S protease regulatory subunit 8 OS=Mus musculus GN=Psmc5 PE=1 SV=1	SP|P62196|PRS8_MOUSE	165564672	144914432	116878064	177621184	130354784	141022480	158225776	141177200	130656440	95305128	116912112	95468248	97278472
664.31	2	0.7966924, 0.8836428, 0.975029, 0.97572666, 0.9760706	46.022	GVC[160.0307]TEAGMYALR	1	PRS8_MOUSE	26S protease regulatory subunit 8 OS=Mus musculus GN=Psmc5 PE=1 SV=1		125238856	126581920	127376912	127933144	143668928	123998880	123971344	127837224	127781256	121717424	138568752	133510552	131379928
473.764	2	0.94801706, 0.97713673	23.544	VSGSELVQK	1	PRS8_MOUSE	26S protease regulatory subunit 8 OS=Mus musculus GN=Psmc5 PE=1 SV=1	SP|P62196|PRS8_MOUSE	22942428	31904114	37563312	28903900	34236848	41873912	31134496	35328084	52575232	37408016	37267052	38891536	40212236
463.782	2	0.8989376, 0.9524264, 0.96649, 0.96974015	53.661	EVIELPVK	1	PRS8_MOUSE	26S protease regulatory subunit 8 OS=Mus musculus GN=Psmc5 PE=1 SV=1	SP|P62196|PRS8_MOUSE	33296014	45237548	62264724	39424632	53349272	59435344	49183748	60078908	72498776	59566764	57920152	59955324	60503924
642.6983, 963.54395	2, 3	0.8338009, 0.91465706, 0.93239826, 0.9350082, 0.93741834, 0.94482195, 0.94921815, 0.95771015, 0.9688972	84.284	ILPNKVDPLVSLMMVEK	0.98, 1.0	PRS8_MOUSE	26S protease regulatory subunit 8 OS=Mus musculus GN=Psmc5 PE=1 SV=1	SP|P62196|PRS8_MOUSE	146842416	128904352	129552440	146622320	122670240	130317368	126403648	124146288	116408640	124691856	135366368	118401712	117667512
433.234	2	0.94345987, 0.9502622, 0.9546346	51.458	ELFVMAR	1	PRS8_MOUSE	26S protease regulatory subunit 8 OS=Mus musculus GN=Psmc5 PE=1 SV=1	SP|P62196|PRS8_MOUSE	26570120	39011120	44512848	31492948	40129344	39308080	33283922	46525412	45241664	45063748	42609732	43564560	49383260
680.864	2	0.8429485, 0.9579803, 0.95907813, 0.9602521	84.477	VDPLVSLMMVEK	1	PRS8_MOUSE	26S protease regulatory subunit 8 OS=Mus musculus GN=Psmc5 PE=1 SV=1	SP|P62196|PRS8_MOUSE	35840832	39347004	57253392	38661328	48968176	54413524	42011928	60162676	61197996	54680968	57463692	56097552	54481396
794.364	2	0.85443556, 0.94258904, 0.9430234, 0.952828, 0.9545454	57.824	n[43.0184]ALDGPEQMELEEGK	1	PRS8_MOUSE	26S protease regulatory subunit 8 OS=Mus musculus GN=Psmc5 PE=1 SV=1		121633816	128673656	126945840	122726240	124218816	126520720	128278008	116433320	138512528	134494768	131457552	145489552	133339976
646.292	2	0.91574526, 0.9202296, 0.9786987	18.299	LEGGSGGDSEVQ[129.0426]R	1	PRS8_MOUSE	26S protease regulatory subunit 8 OS=Mus musculus GN=Psmc5 PE=1 SV=1		8.12241e+06	9019410	7609862	8531703	7.92534e+06	10223353	9133578	12740727	9375228	11959392	10194350	10861090	11103963
716.825	2	0.9398221, 0.95832497, 0.9621885	42.524	NIDIN[115.0269]DVTPN[115.0269]C[160.0307]R	0.61	PRS8_MOUSE	26S protease regulatory subunit 8 OS=Mus musculus GN=Psmc5 PE=1 SV=1		9099895	6379993	6.62223e+06	5521264	7712532	8948748	6.91146e+06	5.82783e+06	5506506	9709296	5317393	6.09318e+06	7318346
778.66547, 1167.4949	2, 3	0.85154533, 0.93529475, 0.9423576, 0.9432635, 0.94335735, 0.9504659, 0.9627656, 0.9635551, 0.96590716	73.209	IEEEEQEPEPPEPFEYIDD	0.99, 1.0	PSMD1_MOUSE	26S proteasome non-ATPase regulatory subunit 1 OS=Mus musculus GN=Psmd1 PE=1 SV=1	SP|Q3TXS7|PSMD1_MOUSE	112987192	101469272	107699936	108718456	97212656	128277552	104424784	81358752	117479144	118930800	121054648	116866080	128459784
674.66016, 1011.4867	2, 3	0.91090953, 0.94790864, 0.94876856, 0.95043004, 0.95161545, 0.95165324, 0.95492023, 0.9611515, 0.9628816, 0.96339524, 0.96638244	61.358	DTSEDVEELVEPVAAHGPK	1	PSMD1_MOUSE	26S proteasome non-ATPase regulatory subunit 1 OS=Mus musculus GN=Psmd1 PE=1 SV=1	SP|Q3TXS7|PSMD1_MOUSE	388055040	332632416	378256416	348529760	347701888	359884352	366718432	340501248	353313760	397287584	389852704	406078528	372735840
512.9061, 768.8552	2, 3	0.92726946, 0.9492613, 0.9696717, 0.9713009, 0.9714716, 0.97353965, 0.9749961, 0.9750837, 0.9751868	70.392	MEEADALIESLC[160.0307]R	1	PSMD1_MOUSE	26S proteasome non-ATPase regulatory subunit 1 OS=Mus musculus GN=Psmd1 PE=1 SV=1		124009656	131592000	134693744	121593920	132826000	128190336	128986152	137215808	136780592	151112704	143730528	143748208	138850304
545.329	2	0.96720564, 0.9699548, 0.97162205, 0.9767284	47.925	VSTAVLSITAK	1	PSMD1_MOUSE	26S proteasome non-ATPase regulatory subunit 1 OS=Mus musculus GN=Psmd1 PE=1 SV=1	SP|Q3TXS7|PSMD1_MOUSE	169990480	173159776	160188336	176973008	160063840	170547872	170945472	147045424	162022224	158942688	170968736	177944224	167582544
517.9425, 776.4097	2, 3	0.94893044, 0.96331626, 0.96822107, 0.97209746, 0.97431725, 0.97646946, 0.97799104	45.679	LLHVAVSDVNDDVR	1	PSMD1_MOUSE	26S proteasome non-ATPase regulatory subunit 1 OS=Mus musculus GN=Psmd1 PE=1 SV=1	SP|Q3TXS7|PSMD1_MOUSE	113836816	122566256	128513816	113391792	129870448	153001600	134141208	127238856	139259776	125879312	136917344	132515216	141272064
661.877	2	0.8080826, 0.9383524, 0.9592637, 0.95931745	92.286	AAVESLGFILFR	1	PSMD1_MOUSE	26S proteasome non-ATPase regulatory subunit 1 OS=Mus musculus GN=Psmd1 PE=1 SV=1	SP|Q3TXS7|PSMD1_MOUSE	76464168	88416504	95143120	81565440	100651728	90585752	71429792	99657408	97754408	72642304	72273960	70178680	68901096
427.73386, 569.9762, 854.4608	2, 3, 4	0.8561996, 0.86891603, 0.93202645, 0.9342884, 0.9420012, 0.958772, 0.9667681, 0.97211, 0.97255754	40.94	LLHVAVSDVNDDVRR	0.6, 1.0	PSMD1_MOUSE	26S proteasome non-ATPase regulatory subunit 1 OS=Mus musculus GN=Psmd1 PE=1 SV=1	SP|Q3TXS7|PSMD1_MOUSE	133177800	131586792	110104080	139200608	120018408	132272224	136755568	121993192	115946656	122921544	120905904	129581536	132934968
800.39374, 1200.0873	2, 3	0.7808375, 0.8377874, 0.9097757, 0.9366495, 0.9488262, 0.960584, 0.9667863, 0.9694555, 0.9744683, 0.97455674, 0.9768545	70.084	TPEQC[160.0307]PSVVSLLSESYNPHVR	0.99, 1.0	PSMD1_MOUSE	26S proteasome non-ATPase regulatory subunit 1 OS=Mus musculus GN=Psmd1 PE=1 SV=1		297959392	246137504	270437792	280237024	250874432	264008960	270919712	250521056	270679360	306029824	298994208	276964608	308307232
596.36597, 894.0453	2, 3	0.9342314, 0.93956673, 0.9434002, 0.950065, 0.95480657, 0.9559306, 0.9666135, 0.9701677	89.189	YQPFKPLSIGGIIILK	1	PSMD1_MOUSE	26S proteasome non-ATPase regulatory subunit 1 OS=Mus musculus GN=Psmd1 PE=1 SV=1	SP|Q3TXS7|PSMD1_MOUSE	84427256	71313728	65488436	82513408	80740208	77539424	68151288	96233104	81237400	40663840	35870724	33235692	32420842
536.311	2	0.8440067, 0.93497175	47.55	QAIGIALETR	0.84	PSMD1_MOUSE	26S proteasome non-ATPase regulatory subunit 1 OS=Mus musculus GN=Psmd1 PE=1 SV=1	SP|Q3TXS7|PSMD1_MOUSE	13581382	12224914	12215320	13341818	8196427	12212933	16279765	12171212	10416551	11158594	12025717	12751234	12478103
721.332	3	0.9467595, 0.969417, 0.9718711, 0.97389144, 0.97459614, 0.97560555	55.397	NAQAIEDMVGYAQETQHEK	1	PSMD1_MOUSE	26S proteasome non-ATPase regulatory subunit 1 OS=Mus musculus GN=Psmd1 PE=1 SV=1	SP|Q3TXS7|PSMD1_MOUSE	194844976	190029872	212722096	212437536	200722160	204475280	213159504	185047696	225439104	202111424	216751856	210513360	217137904
719.7061, 1079.0553	2, 3	0.8911832, 0.9395888, 0.95838284, 0.9680947, 0.9686952, 0.9727293, 0.9748758, 0.9749993, 0.9761447	47.523	TVGTPIASVPGSTNTGTVPGSEK	1	PSMD1_MOUSE	26S proteasome non-ATPase regulatory subunit 1 OS=Mus musculus GN=Psmd1 PE=1 SV=1	SP|Q3TXS7|PSMD1_MOUSE	52969912	46188664	56054840	50568356	56863356	62333296	53688304	56603216	68310856	53315612	62112240	65571452	64015916
548.76	2	0.94664687, 0.9770492, 0.9772351, 0.97794914	29.978	VLSMTETC[160.0307]R	1	PSMD1_MOUSE	26S proteasome non-ATPase regulatory subunit 1 OS=Mus musculus GN=Psmd1 PE=1 SV=1		150018688	127797008	137444192	143838608	126673088	145474672	134906512	131199080	139371536	144240176	142290384	133416864	134536224
508.762	2	0.7680935, 0.972509	55.859	DNLEWLAR	1	PSMD1_MOUSE	26S proteasome non-ATPase regulatory subunit 1 OS=Mus musculus GN=Psmd1 PE=1 SV=1	SP|Q3TXS7|PSMD1_MOUSE	21036748	18868782	33878192	23021766	30608176	31974892	22980270	29673494	40599756	35892468	37383196	37746056	38272944
720.04834, 1079.5698	2, 3	0.8359405, 0.9202738, 0.9424295, 0.9551316, 0.96443516, 0.9666095, 0.9682953, 0.9685222, 0.97574466, 0.9769043	97.145	MITSAAGIISLLDEEEPQLK	1	PSMD1_MOUSE	26S proteasome non-ATPase regulatory subunit 1 OS=Mus musculus GN=Psmd1 PE=1 SV=1	SP|Q3TXS7|PSMD1_MOUSE	78451584	81784232	111579232	76503880	79651632	85428080	78282224	98446072	104432448	89832664	97148912	95421480	97135152
386.732	2	0.95149, 0.95227355, 0.9617069	25.899	LEGIVNK	1	PSMD1_MOUSE	26S proteasome non-ATPase regulatory subunit 1 OS=Mus musculus GN=Psmd1 PE=1 SV=1	SP|Q3TXS7|PSMD1_MOUSE	83188032	64021688	76540040	95992944	75601288	61243964	88665880	83465752	66630172	93527376	82577632	85657144	84873648
689.376	2	0.9117803, 0.9327114, 0.9369155, 0.97516274	75.233	EALQLMATYLPK	1	PSMD1_MOUSE	26S proteasome non-ATPase regulatory subunit 1 OS=Mus musculus GN=Psmd1 PE=1 SV=1	SP|Q3TXS7|PSMD1_MOUSE	150899296	143178224	176417344	144503328	174976352	176023408	153265104	188182320	186915024	180272960	184881056	175682352	176512608
453.756	2	0.7904099, 0.87179554, 0.9035514, 0.9078683, 0.9249337	33.658	RLDVFEK	1	PSMD1_MOUSE	26S proteasome non-ATPase regulatory subunit 1 OS=Mus musculus GN=Psmd1 PE=1 SV=1	SP|Q3TXS7|PSMD1_MOUSE	189756576	176342624	176627856	182037712	178513328	186922464	193630528	183747104	201260992	179447120	198953104	206270032	215259664
1106.86	3	0.9430334, 0.95461, 0.9546169, 0.9561327, 0.9656358, 0.967118, 0.9753631	50.312	TVGTPIASVPGSTNTGTVPGSEKDSDPMETEEK	1	PSMD1_MOUSE	26S proteasome non-ATPase regulatory subunit 1 OS=Mus musculus GN=Psmd1 PE=1 SV=1	SP|Q3TXS7|PSMD1_MOUSE	153311712	139151328	139927984	158699248	145411584	142728736	149659936	117367072	142204528	145613344	143575312	143633904	156179440
869.783	3	0.8360392, 0.93784994, 0.93987626, 0.94881403, 0.95207185	97.727	TNLYQDDAVTGEAAGLALGLVMLGSK	1	PSMD1_MOUSE	26S proteasome non-ATPase regulatory subunit 1 OS=Mus musculus GN=Psmd1 PE=1 SV=1	SP|Q3TXS7|PSMD1_MOUSE	17475070	30963636	35899924	22694566	17231468	25201508	24916850	21899512	28123652	18344812	19643256	23078726	26583904
462.2345, 692.8481	2, 3	0.8375122, 0.9092664, 0.9136903, 0.9754233, 0.9757047, 0.97625005, 0.9770182, 0.9775927, 0.9780646, 0.9796049	19.04	VINDKHDDVMAK	1	PSMD1_MOUSE	26S proteasome non-ATPase regulatory subunit 1 OS=Mus musculus GN=Psmd1 PE=1 SV=1	SP|Q3TXS7|PSMD1_MOUSE	90342896	77171624	84383520	95043384	73985040	87323400	86507464	79957224	91624416	88990368	89887800	94306216	87254096
696.68585, 1044.5255	2, 3	0.85984135, 0.89561254, 0.9145744, 0.9654238, 0.96736836, 0.9715293, 0.9726011, 0.9733615, 0.9766804, 0.97727525, 0.97820044	80.1	EAINLLEPMTNDPVNYVR	1	PSMD1_MOUSE	26S proteasome non-ATPase regulatory subunit 1 OS=Mus musculus GN=Psmd1 PE=1 SV=1	SP|Q3TXS7|PSMD1_MOUSE	104812680	101021328	113482912	117801080	111962576	119677464	105858984	105949968	115350040	119252248	126252552	114696232	119875344
393.731	2	0.95969635, 0.96384466, 0.96763754	28.851	VMPAQLK	0.81	PSMD1_MOUSE	26S proteasome non-ATPase regulatory subunit 1 OS=Mus musculus GN=Psmd1 PE=1 SV=1	SP|Q3TXS7|PSMD1_MOUSE	120943752	108891496	117814288	119700120	99230344	116916920	126421776	101560216	119140320	114634680	129117200	123960408	129938120
669.33997, 1003.5063	2, 3	0.92822486, 0.95436794, 0.958083, 0.96735406, 0.969808, 0.9701428, 0.9704143, 0.97343194, 0.9741147, 0.9762928, 0.9768365	57.778	SNC[160.0307]KPSTFAYPAPLEVPK	1	PSMD1_MOUSE	26S proteasome non-ATPase regulatory subunit 1 OS=Mus musculus GN=Psmd1 PE=1 SV=1		221432480	190129824	232037120	232366672	197023360	204107936	214638608	225654256	210714576	226200256	218342704	247556400	241531456
415.571	3	0.90139085, 0.9368835, 0.9686319	44.745	FTATASLGVIHK	1	PSMD1_MOUSE	26S proteasome non-ATPase regulatory subunit 1 OS=Mus musculus GN=Psmd1 PE=1 SV=1	SP|Q3TXS7|PSMD1_MOUSE	9550286	9190660	13573499	13331579	13191823	13308839	14394748	16683032	16723678	12088355	18529766	15858434	15256086
444.73	2	0.975031	19.856	NASNDIVR	1	PSMD1_MOUSE	26S proteasome non-ATPase regulatory subunit 1 OS=Mus musculus GN=Psmd1 PE=1 SV=1	SP|Q3TXS7|PSMD1_MOUSE	9918669	10028076	31971830	14119820	13900923	10997727	17205496	23793590	12280346	11393476	27354732	11606892	21027366
588.308	2	0.83337575, 0.9355108, 0.936405, 0.97489685, 0.97518015	52.523	NNNTDLMILK	1	PSMD1_MOUSE	26S proteasome non-ATPase regulatory subunit 1 OS=Mus musculus GN=Psmd1 PE=1 SV=1	SP|Q3TXS7|PSMD1_MOUSE	128861216	116358480	123920176	128581888	118139856	123179216	155234576	122258128	132079200	124533864	122864144	138961424	130745816
905.881	2	0.9306755, 0.9423506, 0.9540031, 0.9688588	48.777	SGMYTVAMAYC[160.0307]GSGNNK	1	PSMD1_MOUSE	26S proteasome non-ATPase regulatory subunit 1 OS=Mus musculus GN=Psmd1 PE=1 SV=1		30609944	28104172	26478370	21135156	20919276	28642236	22605136	19949832	25918474	28300280	18557104	27023458	27032656
857.889	2	0.78974134, 0.86880106, 0.93808323, 0.9516143	51.904	YGAAMALGIC[160.0307]C[160.0307]AGTGNK	1	PSMD1_MOUSE	26S proteasome non-ATPase regulatory subunit 1 OS=Mus musculus GN=Psmd1 PE=1 SV=1		29465922	35592248	29894446	36197352	32418988	29288132	32662510	31710700	24315614	27785402	30077236	28369590	28157468
800.72144, 800.72217	3	0.9118156, 0.9267801, 0.95676273, 0.96125335, 0.9754459, 0.9777659	72.144	TPEQ[129.0426]C[160.0307]PSVVSLLSESYNPHVR	0.92, 0.96	PSMD1_MOUSE	26S proteasome non-ATPase regulatory subunit 1 OS=Mus musculus GN=Psmd1 PE=1 SV=1		23102320	22249962	20923912	19635656	22746106	21333348	23303554	15935010	22126060	20459402	18675388	20332268	19924874
490.26105, 734.88794	2, 3	0.94418854, 0.9453364, 0.9470676, 0.96527755	53.726	HGGSLGLGLAAMGTAR	0.66, 1.0	PSMD1_MOUSE	26S proteasome non-ATPase regulatory subunit 1 OS=Mus musculus GN=Psmd1 PE=1 SV=1	SP|Q3TXS7|PSMD1_MOUSE	39311360	23202596	11108384	39462760	30266580	23360362	41001720	34149940	30294126	27268216	29254862	28574498	21799872
474.75485, 632.67065, 948.50226	2, 3, 4	0.88477397, 0.91069937, 0.9488171, 0.9525986, 0.95905036, 0.96492195, 0.9666889, 0.9696481	47.748	KKEPEPNFQLLDNPAR	0.76, 0.96, 1.0	PSMD1_MOUSE	26S proteasome non-ATPase regulatory subunit 1 OS=Mus musculus GN=Psmd1 PE=1 SV=1	SP|Q3TXS7|PSMD1_MOUSE	168764704	161417488	156841552	165533472	153868592	178815344	178728176	170472944	171890480	158323760	170478560	177870432	181542608
428.748	2	0.95980865, 0.9699546, 0.97285354	23.698	DKDPILR	0.88	PSMD1_MOUSE	26S proteasome non-ATPase regulatory subunit 1 OS=Mus musculus GN=Psmd1 PE=1 SV=1	SP|Q3TXS7|PSMD1_MOUSE	80775560	77989392	84627712	81195672	78596448	84956088	72567768	89612648	89732320	89749304	90273080	88888592	77645936
721.66	3	0.9418169, 0.94712895, 0.9501875, 0.9743378	60.326	NAQAIEDMVGYAQ[129.0426]ETQHEK	0.62	PSMD1_MOUSE	26S proteasome non-ATPase regulatory subunit 1 OS=Mus musculus GN=Psmd1 PE=1 SV=1		13654319	7995404	9286244	13726046	9115290	12516862	11753772	13250832	13038592	10440433	11125022	13303730	9671127
689.868	2	0.9560641, 0.9771156	77.16	EALQ[129.0426]LMATYLPK	1	PSMD1_MOUSE	26S proteasome non-ATPase regulatory subunit 1 OS=Mus musculus GN=Psmd1 PE=1 SV=1		8947623	7.87793e+06	10936863	5494352	8624311	6930828	6.16602e+06	8819779	9384935	7725324	9887966	8614723	8629099
685.335	2	0.8594616, 0.8741946, 0.9294502, 0.9748758	56.801	IEVLYEDEGFR	1	PSMD1_MOUSE	26S proteasome non-ATPase regulatory subunit 1 OS=Mus musculus GN=Psmd1 PE=1 SV=1	SP|Q3TXS7|PSMD1_MOUSE	4.19289e+06	6971707	9417908	5.46721e+06	8685662	7.82158e+06	11430680	10950170	9887872	9816101	10834201	9419771	4988819
590.737	2	0.9265742, 0.9443875, 0.9617201	20.764	DSDPMETEEK	0.65	PSMD1_MOUSE	26S proteasome non-ATPase regulatory subunit 1 OS=Mus musculus GN=Psmd1 PE=1 SV=1	SP|Q3TXS7|PSMD1_MOUSE	8743036	11008991	13204614	8644951	13260532	11855822	12583909	10254279	15933316	11428659	14009104	12636888	12389611
442.563	4	0.9712268, 0.9769136	37.04	KEPEPNFQLLDNPAR	0.81	PSMD1_MOUSE	26S proteasome non-ATPase regulatory subunit 1 OS=Mus musculus GN=Psmd1 PE=1 SV=1	SP|Q3TXS7|PSMD1_MOUSE	18447096	15181821	13621930	13027887	14271504	10308544	15747574	14774564	13537432	16610970	16143606	19138058	17872744
488.90137, 732.8477	2, 3	0.95887357, 0.9681377, 0.9756117, 0.9779069	17.227	MEVDEAEKKEEK	1	PSMD1_MOUSE	26S proteasome non-ATPase regulatory subunit 1 OS=Mus musculus GN=Psmd1 PE=1 SV=1	SP|Q3TXS7|PSMD1_MOUSE	46925668	40319124	51111520	44990696	42970764	43572932	50325120	47415648	47642544	51119992	50225988	54233124	53938856
394.223	2	0.978326	30.971	VMPAQ[129.0426]LK	1	PSMD1_MOUSE	26S proteasome non-ATPase regulatory subunit 1 OS=Mus musculus GN=Psmd1 PE=1 SV=1		6.00081e+06	3.66971e+06	7.38943e+06	4843574	4757793	5301193	7295739	7.09543e+06	6.62683e+06	9196396	5934607	7.75828e+06	7317435
1100.58	2	0.9502936, 0.95127743, 0.9647476, 0.97503865	98.161	n[43.0184]MITSAAGIISLLDEEEPQLK	1	PSMD1_MOUSE	26S proteasome non-ATPase regulatory subunit 1 OS=Mus musculus GN=Psmd1 PE=1 SV=1		17578068	20824906	19035032	18245010	19754646	19653286	18944828	17223450	16003941	15887486	17139648	18818884	16199043
596.693	3	0.92531115, 0.94953173, 0.965615	90.576	YQ[129.0426]PFKPLSIGGIIILK	1	PSMD1_MOUSE	26S proteasome non-ATPase regulatory subunit 1 OS=Mus musculus GN=Psmd1 PE=1 SV=1		3267044	3.51265e+06	2978079	3222352	2.78846e+06	3278768	3596121	3.20001e+06	3468398	1.98332e+06	1.70555e+06	1.47064e+06	833705
385.76	2	0.93042535, 0.9533336	58.216	GGLGLILK	1	PSD10_MOUSE	26S proteasome non-ATPase regulatory subunit 10 OS=Mus musculus GN=Psmd10 PE=1 SV=2	SP|Q9Z2X2|PSD10_MOUSE	11683940	12034001	14021479	12233743	14575026	12065529	13615008	17622844	20187756	13937660	16137703	16001749	13256193
388.55963, 582.33606	2, 3	0.87625045, 0.90518105, 0.91929394, 0.9201106, 0.927182	69.735	MVHILLFYK	1	PSD10_MOUSE	26S proteasome non-ATPase regulatory subunit 10 OS=Mus musculus GN=Psmd10 PE=1 SV=2	SP|Q9Z2X2|PSD10_MOUSE	35227508	31643876	25690426	41896896	37603452	40235712	42168648	51711288	40424088	20908764	20172696	14620639	15083754
737.024	3	0.95177335, 0.9683423, 0.9749266, 0.97745985	31.733	GAHVNAVNQNGC[160.0307]TPLHYAASK	1	PSD10_MOUSE	26S proteasome non-ATPase regulatory subunit 10 OS=Mus musculus GN=Psmd10 PE=1 SV=2		14541680	16618573	15860764	20491970	18517424	16648488	18925892	19825750	18057444	26860116	21615452	17522366	21104318
406.1769, 608.76184	2, 3	0.6117354, 0.9333162, 0.95215607, 0.963174, 0.96764165, 0.96952385, 0.9725063, 0.9767717, 0.97703594	18.133	DHYDATAMHR	1	PSD10_MOUSE	26S proteasome non-ATPase regulatory subunit 10 OS=Mus musculus GN=Psmd10 PE=1 SV=2	SP|Q9Z2X2|PSD10_MOUSE	81404512	75144240	84645280	86118520	78806816	87207880	87641032	79933544	94092384	91024040	82780400	86076520	87708696
824.375	3	0.9604336, 0.96577, 0.9693407, 0.9714164	45.436	ASTNIQDTEGNTPLHLAC[160.0307]DEER	1	PSD10_MOUSE	26S proteasome non-ATPase regulatory subunit 10 OS=Mus musculus GN=Psmd10 PE=1 SV=2		30255036	28389492	43065148	26156422	38035680	37785492	34667812	42795588	39270364	30660632	34731912	37690004	27435290
1009.8	3	0.9063138, 0.93954873, 0.9709422, 0.975603, 0.97753185	47.835	ASTNIQDTEGNTPLHLAC[160.0307]DEERVEEAK	1	PSD10_MOUSE	26S proteasome non-ATPase regulatory subunit 10 OS=Mus musculus GN=Psmd10 PE=1 SV=2		37266384	29039444	34570256	39840608	25870694	30576844	31283482	25692680	36233508	30280772	27890644	26672156	33777836
463.811	2	0.8547383, 0.88829535, 0.9004701	47.308	GGLGLILKR	1	PSD10_MOUSE	26S proteasome non-ATPase regulatory subunit 10 OS=Mus musculus GN=Psmd10 PE=1 SV=2	SP|Q9Z2X2|PSD10_MOUSE	38902072	27749988	27963734	33007694	38221248	35165288	41509844	36493120	39495828	35082868	36946408	30872694	28833916
882.955	2	0.96020037, 0.9680419, 0.9723053, 0.97311956, 0.97503185	60.244	HEIAVMLLEGGANPDAK	0.94	PSD10_MOUSE	26S proteasome non-ATPase regulatory subunit 10 OS=Mus musculus GN=Psmd10 PE=1 SV=2	SP|Q9Z2X2|PSD10_MOUSE	61512156	85228888	87820488	58095348	82373504	79620480	67346800	79406448	89474200	75745744	81390136	82564904	79745304
378.734	2	0.9477348, 0.9501425, 0.95890576	24.578	TPLQVAK	1	PSD10_MOUSE	26S proteasome non-ATPase regulatory subunit 10 OS=Mus musculus GN=Psmd10 PE=1 SV=2	SP|Q9Z2X2|PSD10_MOUSE	41046212	44754568	50996952	49151288	46395348	50183388	48557968	48594888	58086084	47202616	54470604	44579488	48912520
752.412	2	0.9723952, 0.97450435, 0.97475135, 0.97592604, 0.9764849	72.059	LYDNLLEQNLIR	1	PSD11_MOUSE	26S proteasome non-ATPase regulatory subunit 11 OS=Mus musculus GN=Psmd11 PE=1 SV=3	SP|Q8BG32|PSD11_MOUSE	201889104	179663776	216733920	183173696	212851264	206111440	192727008	214486656	231789856	231095776	217836320	207878320	238053456
700.903	2	0.9723737, 0.97508985, 0.97547007, 0.97592926, 0.9770705	85.4	EQSILELGSLLAK	1	PSD11_MOUSE	26S proteasome non-ATPase regulatory subunit 11 OS=Mus musculus GN=Psmd11 PE=1 SV=3	SP|Q8BG32|PSD11_MOUSE	291550432	213854096	257037168	269171424	271107072	242453424	229667504	236397792	276359552	258568880	262398032	268104752	274470336
422.91867, 633.87445	2, 3	0.9562117, 0.95934534, 0.97114986, 0.9713602, 0.97167045, 0.9731998, 0.9736038, 0.9739455	51.762	VQIEHISSLIK	1	PSD11_MOUSE	26S proteasome non-ATPase regulatory subunit 11 OS=Mus musculus GN=Psmd11 PE=1 SV=3	SP|Q8BG32|PSD11_MOUSE	250799872	235798528	272183744	245990736	289624384	256189952	288344256	270925920	297426752	302594944	302811008	312870688	317104800
618.308	2	0.93538326, 0.93834823, 0.9621615, 0.9665244	32.203	TTANAIYC[160.0307]PPK	1	PSD11_MOUSE	26S proteasome non-ATPase regulatory subunit 11 OS=Mus musculus GN=Psmd11 PE=1 SV=3		169897376	174497984	182373952	175641168	175596816	177532976	166717728	158443392	181924224	174485280	175005136	165112320	171931584
495.764	2	0.95987177, 0.97404504, 0.97711545	29.99	AQSLLSTDR	1	PSD11_MOUSE	26S proteasome non-ATPase regulatory subunit 11 OS=Mus musculus GN=Psmd11 PE=1 SV=3	SP|Q8BG32|PSD11_MOUSE	151663632	146654976	165640560	143644512	147446880	152667920	153160400	141432240	152241584	152136096	162079440	147015104	152510816
671.4031, 671.40314	2	0.5816219, 0.8243904, 0.87286115, 0.8835973, 0.90579337, 0.912229, 0.936525	77.529	ALLVEVQLLESK	1	PSD11_MOUSE	26S proteasome non-ATPase regulatory subunit 11 OS=Mus musculus GN=Psmd11 PE=1 SV=3	SP|Q8BG32|PSD11_MOUSE	92538000	114130296	95802128	90145824	100447984	115816888	91701808	115644960	99999648	47474000	45786112	38777564	27854012
455.748	2	0.85144335, 0.9456754, 0.95727384, 0.97152776	28.102	VVDSLYSK	1	PSD11_MOUSE	26S proteasome non-ATPase regulatory subunit 11 OS=Mus musculus GN=Psmd11 PE=1 SV=3	SP|Q8BG32|PSD11_MOUSE	131336120	137889088	132820936	143901072	135477632	132086960	130054760	121764040	149174624	146612352	151208272	149615168	152638176
420.4835, 560.309, 839.9597	2, 3, 4	0.675103, 0.86973315, 0.87477565, 0.89649355, 0.9094006, 0.9095137, 0.9137922, 0.9158637, 0.91618836, 0.9165355, 0.9311428, 0.942017, 0.9517406, 0.95654255	43.19	AELRDDPIISTHLAK	0.93, 1.0	PSD11_MOUSE	26S proteasome non-ATPase regulatory subunit 11 OS=Mus musculus GN=Psmd11 PE=1 SV=3	SP|Q8BG32|PSD11_MOUSE	246395872	248637712	256865488	230201200	234340208	267748400	272069856	253277040	245627376	277847296	219187216	263447408	273464160
442.254	3	0.8131868, 0.9484103, 0.95630014, 0.95743895, 0.9613458	66.625	EASIDILHSIVK	1	PSD11_MOUSE	26S proteasome non-ATPase regulatory subunit 11 OS=Mus musculus GN=Psmd11 PE=1 SV=3	SP|Q8BG32|PSD11_MOUSE	138817728	138629792	163593296	131124352	150668304	167089584	148381952	145769360	158632768	167498768	163426448	169063568	174283104
616.34955, 821.464	3, 4	0.8195662, 0.8588505, 0.8892331, 0.8939871, 0.910797, 0.9193855, 0.9370632, 0.95424044, 0.9555626, 0.96530014, 0.9746952, 0.9766451	97.374	TGQAAELGGLLKYVRPFLNSISK	1	PSD11_MOUSE	26S proteasome non-ATPase regulatory subunit 11 OS=Mus musculus GN=Psmd11 PE=1 SV=3	SP|Q8BG32|PSD11_MOUSE	132477064	86859864	97251528	129192856	124337224	108827480	109967072	134670112	112232008	59614296	47814932	43723572	59063416
533.5961, 799.8902	2, 3	0.8678771, 0.88802737, 0.9209362, 0.9499406, 0.95921296, 0.97108746, 0.97287107, 0.9739133	63.703	TYEAALETIQNMSK	1	PSD11_MOUSE	26S proteasome non-ATPase regulatory subunit 11 OS=Mus musculus GN=Psmd11 PE=1 SV=3	SP|Q8BG32|PSD11_MOUSE	155734992	153537504	175281952	164601712	191479760	156046224	176146432	159451648	182424160	185841888	187526912	180300992	182107584
785.0111, 1177.0137	2, 3	0.91232806, 0.9269075, 0.93117243, 0.93265647, 0.9353985, 0.95017076, 0.95297927, 0.97071135, 0.97092795	84.98	TAYSYFYEAFEGYDSIDSPK	1	PSD11_MOUSE	26S proteasome non-ATPase regulatory subunit 11 OS=Mus musculus GN=Psmd11 PE=1 SV=3	SP|Q8BG32|PSD11_MOUSE	17706004	22677888	23985878	22473304	22467340	23140954	18272206	21137778	22878164	15498686	13993155	12369157	16015738
758.86	2	0.93574363, 0.9433701, 0.944094, 0.9449728, 0.94787407	31.222	DIQENDEEAVQVK	1	PSD11_MOUSE	26S proteasome non-ATPase regulatory subunit 11 OS=Mus musculus GN=Psmd11 PE=1 SV=3	SP|Q8BG32|PSD11_MOUSE	100715600	116701976	104375800	110218720	114615176	109255296	114980360	105126464	107345320	125270928	125786544	118962840	106510824
543.298	2	0.89732605, 0.93293256, 0.9585156, 0.9718362	59.669	LVSLYFDTK	0.88	PSD11_MOUSE	26S proteasome non-ATPase regulatory subunit 11 OS=Mus musculus GN=Psmd11 PE=1 SV=3	SP|Q8BG32|PSD11_MOUSE	34948140	57970804	81391080	44790408	64618696	69635944	58681072	85365304	86770008	75551656	80643776	59606800	74025032
423.247	3	0.8750315, 0.93109685, 0.95532054	54.307	VQ[129.0426]IEHISSLIK	1	PSD11_MOUSE	26S proteasome non-ATPase regulatory subunit 11 OS=Mus musculus GN=Psmd11 PE=1 SV=3		3629949	3140328	7063783	2770567	5.39455e+06	5953869	6444973	3.78254e+06	6841885	8002750	4794422	4.57031e+06	7642110
474.265	2	0.9057808, 0.97206664, 0.9753376	40.062	LSQMILDK	1	PSD11_MOUSE	26S proteasome non-ATPase regulatory subunit 11 OS=Mus musculus GN=Psmd11 PE=1 SV=3	SP|Q8BG32|PSD11_MOUSE	12846949	12797814	15078666	13236832	18041814	15072132	16618341	15740266	14373732	16869702	15551940	15198700	16862054
857.956	2	0.8603165, 0.9114882, 0.94116735, 0.9415707, 0.9520138, 0.9684436	73.151	IMLNTPEDVQALVSGK	1	PSD11_MOUSE	26S proteasome non-ATPase regulatory subunit 11 OS=Mus musculus GN=Psmd11 PE=1 SV=3	SP|Q8BG32|PSD11_MOUSE	340316544	282089248	314670848	325394432	295674592	322586784	333703616	309160416	322377312	351965120	348963456	352250720	360284576
509.9476, 764.41754	2, 3	0.9368124, 0.94110304, 0.94975674, 0.9593571, 0.9711114, 0.9711563, 0.9729456, 0.97661346	56.411	YQEALHLGSQLLR	1	PSD11_MOUSE	26S proteasome non-ATPase regulatory subunit 11 OS=Mus musculus GN=Psmd11 PE=1 SV=3	SP|Q8BG32|PSD11_MOUSE	44479896	52836684	60372184	46137028	74055416	60035956	62523084	94326136	94675840	70994144	79889072	74795184	71381920
405.206	2	0.89989, 0.9426051, 0.946945, 0.9590208, 0.96339524	34.373	SLADFEK	1	PSD11_MOUSE	26S proteasome non-ATPase regulatory subunit 11 OS=Mus musculus GN=Psmd11 PE=1 SV=3	SP|Q8BG32|PSD11_MOUSE	139070048	129208336	130461688	139246816	131431952	133200056	145140480	122365048	132346160	128621416	142809600	155959808	133072280
424.237	2	0.94579583, 0.95514005, 0.9604606	39.357	VIEPFSR	1	PSD11_MOUSE	26S proteasome non-ATPase regulatory subunit 11 OS=Mus musculus GN=Psmd11 PE=1 SV=3	SP|Q8BG32|PSD11_MOUSE	154824672	140409040	153652736	156536880	152814848	149735936	158522832	135887488	135283440	142961376	151332128	151954736	165343264
552.296	2	0.9105148, 0.948603, 0.95275086, 0.95430046, 0.956484	59.904	n[43.0184]AAAAVVEFQR	1	PSD11_MOUSE	26S proteasome non-ATPase regulatory subunit 11 OS=Mus musculus GN=Psmd11 PE=1 SV=3		486531616	449809056	449685440	510164320	445548352	453023360	494718688	407570624	460864320	447938208	463071776	472782688	485451808
381.87668, 572.31165	2, 3	0.9306026, 0.96065646, 0.96219444, 0.9633539, 0.96418464, 0.9642822, 0.9716971, 0.97490114	32.848	TYHALSNLPK	1	PSD11_MOUSE	26S proteasome non-ATPase regulatory subunit 11 OS=Mus musculus GN=Psmd11 PE=1 SV=3	SP|Q8BG32|PSD11_MOUSE	256852304	216562016	213184640	246061200	212557072	220240544	243222992	230255104	203185568	245474976	239268176	241499040	266756448
813.425	3	0.89793944, 0.9412444, 0.94783473, 0.9612626, 0.9750212	93.219	FHGILDQGEGVLIIFDEPPVDK	1	PSD11_MOUSE	26S proteasome non-ATPase regulatory subunit 11 OS=Mus musculus GN=Psmd11 PE=1 SV=3	SP|Q8BG32|PSD11_MOUSE	23027288	24484068	23473920	25590826	27791292	28795236	24084488	32275842	27432902	12551964	12807055	11003550	11776308
652.3349, 977.99854	2, 3	0.8440489, 0.96388733, 0.9662395, 0.9717192, 0.97228634, 0.9746939	58.538	LQATLDMQSGIIHAAEEK	1	PSD11_MOUSE	26S proteasome non-ATPase regulatory subunit 11 OS=Mus musculus GN=Psmd11 PE=1 SV=3	SP|Q8BG32|PSD11_MOUSE	86791568	101128288	101431280	111234400	113206616	106869872	111012360	120688232	118004256	112416864	99064472	105586208	109427360
701.395	2	0.86626035, 0.92280835, 0.97570264, 0.9773366	88.169	EQ[129.0426]SILELGSLLAK	1	PSD11_MOUSE	26S proteasome non-ATPase regulatory subunit 11 OS=Mus musculus GN=Psmd11 PE=1 SV=3		18611466	17410842	17111604	17292992	18360910	18751358	17606296	18391248	16513339	17139712	21735072	19680446	21836546
538.313	2	0.94812596, 0.96115166	36.58	KLSQMILDK	1	PSD11_MOUSE	26S proteasome non-ATPase regulatory subunit 11 OS=Mus musculus GN=Psmd11 PE=1 SV=3	SP|Q8BG32|PSD11_MOUSE	18563720	22581760	23681408	20317210	28160188	17379618	19530976	27702400	28822610	26289328	28346594	22322470	29620772
605.327	2	0.95733047, 0.97165895, 0.9755072, 0.9760531	40.411	DDPIISTHLAK	1	PSD11_MOUSE	26S proteasome non-ATPase regulatory subunit 11 OS=Mus musculus GN=Psmd11 PE=1 SV=3	SP|Q8BG32|PSD11_MOUSE	13741838	24142740	22127308	12082478	27246458	34290492	15201769	25171948	28703604	32267810	17355500	23784460	21317790
795.401	3	0.9191909, 0.9268009, 0.94300365, 0.95973104, 0.96632844	63.638	LQATLDMQSGIIHAAEEKDWK	0.99	PSD11_MOUSE	26S proteasome non-ATPase regulatory subunit 11 OS=Mus musculus GN=Psmd11 PE=1 SV=3	SP|Q8BG32|PSD11_MOUSE	61985284	37527416	23023820	60565252	50104552	28083324	64818864	53073936	35562456	25340894	28666736	18800900	21181588
552.788	2	0.95520014, 0.96016556	65.07	n[43.0184]AAAAVVEFQ[129.0426]R	1	PSD11_MOUSE	26S proteasome non-ATPase regulatory subunit 11 OS=Mus musculus GN=Psmd11 PE=1 SV=3		31399560	39038020	33774460	31176092	33370136	37735124	38267824	34839916	33620980	35519828	34743116	37395344	38319144
401.90915, 602.36017	2, 3	0.89921933, 0.9042188, 0.9102083, 0.9127153, 0.91549456, 0.9177854	29.841	KLSQMILDKK	1	PSD11_MOUSE	26S proteasome non-ATPase regulatory subunit 11 OS=Mus musculus GN=Psmd11 PE=1 SV=3	SP|Q8BG32|PSD11_MOUSE	125783336	122489544	114027264	128324088	118542208	105816824	129548648	118552704	106940664	118702088	125721376	118728320	113627704
414.568	3	0.7781958, 0.93554986, 0.93862283, 0.9523489	51.519	LVSLYFDTKR	1	PSD11_MOUSE	26S proteasome non-ATPase regulatory subunit 11 OS=Mus musculus GN=Psmd11 PE=1 SV=3	SP|Q8BG32|PSD11_MOUSE	12424474	13876792	11869191	15429078	16787826	13805967	17107104	12647163	13031152	13831816	14351649	11358349	14240696
538.313	2	0.6253218, 0.7719408, 0.9295849	31.85	LSQMILDKK	0.97	PSD11_MOUSE	26S proteasome non-ATPase regulatory subunit 11 OS=Mus musculus GN=Psmd11 PE=1 SV=3	SP|Q8BG32|PSD11_MOUSE	14338787	18837058	15170018	15475123	15161495	17717240	15632062	15367733	12804727	9170744	14144420	14823002	17462974
752.90424, 752.90436	2	0.7642601, 0.89553195, 0.93655497, 0.94137555, 0.9532767, 0.9695724, 0.9760573	74.337	LYDNLLEQ[129.0426]NLIR	0.6, 0.62	PSD11_MOUSE	26S proteasome non-ATPase regulatory subunit 11 OS=Mus musculus GN=Psmd11 PE=1 SV=3		18652670	17202342	27689768	14902049	22674918	24544936	22097954	21936206	25341474	19251448	23312872	18686210	21839564
618.80035, 618.8019	2	0.74428666, 0.92197937, 0.9518879	34.157	TTAN[115.0269]AIYC[160.0307]PPK	0.78, 0.99	PSD11_MOUSE	26S proteasome non-ATPase regulatory subunit 11 OS=Mus musculus GN=Psmd11 PE=1 SV=3		33922720	32153476	25600488	34994376	28820878	31388654	36226528	32703500	34158308	38769904	39674504	35968432	36337808
858.447	2	0.96190417, 0.96206063, 0.97474784	77.936	IMLNTPEDVQ[129.0426]ALVSGK	0.99	PSD11_MOUSE	26S proteasome non-ATPase regulatory subunit 11 OS=Mus musculus GN=Psmd11 PE=1 SV=3		23373760	21205902	18212994	19986458	25044786	18914524	25029232	21457738	20986500	22540332	24106996	24761022	23614424
858.448	2	0.936471	76.069	IMLN[115.0269]TPEDVQALVSGK	0.61	PSD11_MOUSE	26S proteasome non-ATPase regulatory subunit 11 OS=Mus musculus GN=Psmd11 PE=1 SV=3		2976692	2.46429e+06	1.93956e+06	1.83391e+06	1.59704e+06	1.98048e+06	2.25794e+06	2.69454e+06	2.39753e+06	2804323	2.8726e+06	1.7309e+06	2732455
705.322	3	0.90475357, 0.95674723, 0.967621, 0.9755752, 0.977427	39.037	GSSETPATDVFSSTEEGEKR	1	PSD12_MOUSE	26S proteasome non-ATPase regulatory subunit 12 OS=Mus musculus GN=Psmd12 PE=2 SV=3	SP|Q9D8W5|PSD12_MOUSE	71419648	92214872	79657456	80210408	71587304	83415048	70412256	75507832	84335192	81712600	75112432	82416056	76435832
805.429	3	0.784276, 0.84523576, 0.8583634, 0.93089676	97.337	SVVLYVILAPFDNEQSDLVHR	0.99	PSD12_MOUSE	26S proteasome non-ATPase regulatory subunit 12 OS=Mus musculus GN=Psmd12 PE=2 SV=3	SP|Q9D8W5|PSD12_MOUSE	29147930	34427104	24372846	31589714	17644276	40266320	24812840	41047208	32235770	10092059	5.19915e+06	5.65906e+06	3.77894e+06
505.62753, 757.9374	2, 3	0.8375714, 0.9097033, 0.92338175, 0.9304633, 0.94002616, 0.9480512, 0.948286, 0.95310384, 0.95670396	91.979	LQEVIETLLSLEK	1	PSD12_MOUSE	26S proteasome non-ATPase regulatory subunit 12 OS=Mus musculus GN=Psmd12 PE=2 SV=3	SP|Q9D8W5|PSD12_MOUSE	266854704	259615264	283404512	308589760	273340800	266467344	257266512	267886320	281335968	224703280	269279552	252481856	245005280
414.91537, 621.86945	2, 3	0.6461867, 0.71197206, 0.81596005, 0.83939725, 0.8395978, 0.8630108, 0.87188214, 0.8889045	45.164	LAGVINFQRPK	1	PSD12_MOUSE	26S proteasome non-ATPase regulatory subunit 12 OS=Mus musculus GN=Psmd12 PE=2 SV=3	SP|Q9D8W5|PSD12_MOUSE	146186464	177184672	211798992	153007888	217591024	204325216	190300512	216942432	244689424	194564400	200118096	218918736	221948960
783.894	2	0.91985935, 0.9291777, 0.943072, 0.9450845, 0.95071095, 0.95902854	70.505	WSTLVEDYGVELR	1	PSD12_MOUSE	26S proteasome non-ATPase regulatory subunit 12 OS=Mus musculus GN=Psmd12 PE=2 SV=3	SP|Q9D8W5|PSD12_MOUSE	164880176	180766624	194787472	165887264	196861776	199353216	165819280	198872288	210168192	178000800	179122000	175686880	177046016
582.808	2	0.9014172, 0.9307501, 0.9343742	66.178	VEFILEQMR	1	PSD12_MOUSE	26S proteasome non-ATPase regulatory subunit 12 OS=Mus musculus GN=Psmd12 PE=2 SV=3	SP|Q9D8W5|PSD12_MOUSE	66974992	74980512	84541992	71044640	86828800	85024352	74410448	89676688	96051696	84151056	84776128	83712504	79988632
461.256	2	0.96034414, 0.9654482, 0.96626335, 0.971524	40.814	IYVEIER	0.62	PSD12_MOUSE	26S proteasome non-ATPase regulatory subunit 12 OS=Mus musculus GN=Psmd12 PE=2 SV=3	SP|Q9D8W5|PSD12_MOUSE	187487536	190341632	200666448	205120496	176504272	207895888	197892080	193982880	197369728	183764768	184307552	181938128	177850272
571.291	2	0.8287815, 0.93205225, 0.9409061, 0.9474969	66.518	LFTTMELMR	1	PSD12_MOUSE	26S proteasome non-ATPase regulatory subunit 12 OS=Mus musculus GN=Psmd12 PE=2 SV=3	SP|Q9D8W5|PSD12_MOUSE	58801316	55794712	75644432	58545172	72182904	62833044	62844348	73738688	99600784	81218536	81038056	82164656	83624568
845.772	3	0.92539775, 0.94309026, 0.9460963, 0.9584681, 0.95962346	97.842	MAQLLDLSVDESEAFLSNLVVNK	1	PSD12_MOUSE	26S proteasome non-ATPase regulatory subunit 12 OS=Mus musculus GN=Psmd12 PE=2 SV=3	SP|Q9D8W5|PSD12_MOUSE	14233840	22674300	35490628	18322720	14498674	21126580	12849097	14054879	15497022	12353478	12480393	11796448	16158546
709.349, 1063.52	2, 3	0.8458276, 0.860735, 0.8733766, 0.9378781, 0.95332766, 0.95930326, 0.9645625	83.298	EAASILQELQVETYGSMEK	1	PSD12_MOUSE	26S proteasome non-ATPase regulatory subunit 12 OS=Mus musculus GN=Psmd12 PE=2 SV=3	SP|Q9D8W5|PSD12_MOUSE	45323848	43582544	42306080	46324088	47969028	43919036	44181892	49185160	47455576	39865188	44248356	40918140	38010256
527.745	2	0.7338411, 0.9744698, 0.9763092, 0.9769386	20.4	TASDMVSTSR	1	PSD12_MOUSE	26S proteasome non-ATPase regulatory subunit 12 OS=Mus musculus GN=Psmd12 PE=2 SV=3	SP|Q9D8W5|PSD12_MOUSE	130345408	123823632	116996368	141132128	124847520	127520408	141139936	141270912	127850648	153005072	152573216	133658584	133379072
561.26733, 748.0203	3, 4	0.95059836, 0.952618, 0.9534803, 0.9541726, 0.95635206, 0.96646225, 0.9673405, 0.968904, 0.97205067	33.922	KGSSETPATDVFSSTEEGEKR	1	PSD12_MOUSE	26S proteasome non-ATPase regulatory subunit 12 OS=Mus musculus GN=Psmd12 PE=2 SV=3	SP|Q9D8W5|PSD12_MOUSE	262599568	265320496	251892256	235519600	264310080	262336768	254863504	243294656	277175840	279051328	265726160	264986016	288316192
699.83	2	0.73995113, 0.90941983, 0.97381896, 0.9759091, 0.976452	38.352	FFQEENTENLK	1	PSD12_MOUSE	26S proteasome non-ATPase regulatory subunit 12 OS=Mus musculus GN=Psmd12 PE=2 SV=3	SP|Q9D8W5|PSD12_MOUSE	211303776	219193616	228995232	240471936	234032448	232709808	221956608	217810096	231091584	226709632	211565424	237867824	215729760
789.0546, 1183.0789	2, 3	0.828177, 0.92020017, 0.95473796, 0.95878714, 0.96203476, 0.96906286, 0.9726457, 0.97296417, 0.9740569, 0.97488916, 0.97549665	63.607	AIYDTPC[160.0307]IQAESDKWQQALK	0.99, 1.0	PSD12_MOUSE	26S proteasome non-ATPase regulatory subunit 12 OS=Mus musculus GN=Psmd12 PE=2 SV=3		231438432	221345520	258173184	252226032	257363872	238546288	255009728	233359488	241811488	235934064	245751920	251461968	257488032
428.761	2	0.97568357, 0.9770325, 0.9777056	23.359	KLEEIPK	1	PSD12_MOUSE	26S proteasome non-ATPase regulatory subunit 12 OS=Mus musculus GN=Psmd12 PE=2 SV=3	SP|Q9D8W5|PSD12_MOUSE	24434012	24691352	41052244	22943604	36264160	37262112	28311752	39063012	48772832	36429292	43390092	33953812	34345568
507.24	2	0.96107066, 0.97288173, 0.9744461, 0.97556734	33.089	EEMIHNLQ	1	PSD12_MOUSE	26S proteasome non-ATPase regulatory subunit 12 OS=Mus musculus GN=Psmd12 PE=2 SV=3	SP|Q9D8W5|PSD12_MOUSE	97763016	104767264	116465288	107094392	108432304	121597064	116718520	121833680	121064664	141729072	124168184	139464272	126110352
859.445	2	0.90145755, 0.9535258, 0.9540417, 0.95582634, 0.9722199	93.476	EWDLLNENIMLLSK	1	PSD12_MOUSE	26S proteasome non-ATPase regulatory subunit 12 OS=Mus musculus GN=Psmd12 PE=2 SV=3	SP|Q9D8W5|PSD12_MOUSE	142824480	144108288	178228832	155304480	153530624	177182128	127624000	157543232	170873024	126803376	131602768	118838856	119302600
707.3186, 707.3192	2	0.8153943, 0.88866395, 0.90299594, 0.93623805	38.449	MEVDYSATVDQR	1	PSD12_MOUSE	26S proteasome non-ATPase regulatory subunit 12 OS=Mus musculus GN=Psmd12 PE=2 SV=3	SP|Q9D8W5|PSD12_MOUSE	80848480	86339384	94663248	95941960	83264376	94776256	83695576	85891584	88253176	91059184	85542568	83323784	87721352
483.92215, 725.3794	2, 3	0.95177764, 0.9563171, 0.9591755, 0.97150666, 0.9739536	61.291	ERVEFILEQMR	0.68, 1.0	PSD12_MOUSE	26S proteasome non-ATPase regulatory subunit 12 OS=Mus musculus GN=Psmd12 PE=2 SV=3	SP|Q9D8W5|PSD12_MOUSE	47274764	45837040	36760288	43251068	48062052	36369924	42845316	53006492	53385372	40225296	43022736	37512412	33739512
758.429	2	0.8674081, 0.9221156, 0.9665069, 0.97418666	95.069	LQ[129.0426]EVIETLLSLEK	1	PSD12_MOUSE	26S proteasome non-ATPase regulatory subunit 12 OS=Mus musculus GN=Psmd12 PE=2 SV=3		16875344	16408060	16119329	15303882	16568907	15324555	12562648	17024398	17752354	11150718	11597867	14402888	13687806
415.243	3	0.8037123, 0.92445433	47.057	LAGVIN[115.0269]FQRPK	0.6	PSD12_MOUSE	26S proteasome non-ATPase regulatory subunit 12 OS=Mus musculus GN=Psmd12 PE=2 SV=3		6152454	8403571	13169621	5677324	11232726	9481442	10947397	8528052	8.32133e+06	7648530	8030730	8026553	10237426
789.383	3	0.8065526, 0.8776047, 0.88818645, 0.96574616	65.348	AIYDTPC[160.0307]IQ[129.0426]AESDKWQQALK	0.73	PSD12_MOUSE	26S proteasome non-ATPase regulatory subunit 12 OS=Mus musculus GN=Psmd12 PE=2 SV=3		15261575	16902808	16558165	17296178	18468774	15236977	17327814	14806280	15795091	16959500	14335764	15634127	17303770
561.279	2	0.8953106, 0.97383344, 0.97727793	35.08	SSDEAVILC[160.0307]K	1	PSD13_MOUSE	26S proteasome non-ATPase regulatory subunit 13 OS=Mus musculus GN=Psmd13 PE=1 SV=1		66466916	70326280	67942864	53598916	73602288	61703392	46415612	58285992	76416760	73298896	75894592	73206832	67633808
430.213	2	0.9763462, 0.976539	34.154	FYDLSSK	1	PSD13_MOUSE	26S proteasome non-ATPase regulatory subunit 13 OS=Mus musculus GN=Psmd13 PE=1 SV=1	SP|Q9WVJ2|PSD13_MOUSE	116464256	129036400	137973088	97968168	128206024	136088944	130608776	133112560	143128576	130393504	136564000	157497712	149630320
582.292	2	0.96422505, 0.9677916, 0.9726904	58.484	LELWC[160.0307]TDVK	1	PSD13_MOUSE	26S proteasome non-ATPase regulatory subunit 13 OS=Mus musculus GN=Psmd13 PE=1 SV=1		140727280	142395904	146576032	113358296	144867984	133880384	121859232	132910088	140191520	146863056	151970912	140756144	151859552
536.804	2	0.9665087, 0.9722082, 0.9732179, 0.9752108	45.737	LNIGDLQATK	1	PSD13_MOUSE	26S proteasome non-ATPase regulatory subunit 13 OS=Mus musculus GN=Psmd13 PE=1 SV=1	SP|Q9WVJ2|PSD13_MOUSE	191774352	197218160	217188512	204275104	202508144	216863568	193096240	201800000	208518400	204939872	210946368	206083584	218891296
536.58795, 804.378	2, 3	0.6665518, 0.800664, 0.902529, 0.90253186, 0.946325, 0.9518551, 0.97427577, 0.97440946, 0.9749539	31.534	YYQTIGNHASYYK	1	PSD13_MOUSE	26S proteasome non-ATPase regulatory subunit 13 OS=Mus musculus GN=Psmd13 PE=1 SV=1	SP|Q9WVJ2|PSD13_MOUSE	191021840	190311424	173657808	202784816	176866768	192806752	213531568	197796656	214040656	214295472	189561632	203774192	209962976
600.796	2	0.93184644, 0.9601453, 0.97072744, 0.9740814, 0.97458243	26.914	DLPVSEQQER	1	PSD13_MOUSE	26S proteasome non-ATPase regulatory subunit 13 OS=Mus musculus GN=Psmd13 PE=1 SV=1	SP|Q9WVJ2|PSD13_MOUSE	124200144	135225680	113137944	146999520	101610928	125247408	137692352	112659776	123393512	122224296	122484944	112993192	108918544
478.792	2	0.9342205, 0.9416072, 0.97063404, 0.97150075	46.997	VLDLQQIK	1	PSD13_MOUSE	26S proteasome non-ATPase regulatory subunit 13 OS=Mus musculus GN=Psmd13 PE=1 SV=1	SP|Q9WVJ2|PSD13_MOUSE	187179008	177019824	194306480	167621024	179446960	204494464	196883360	178990096	202291200	204991920	210005616	187444400	205662256
476.252	2	0.8914329, 0.94218034, 0.9610282	49.718	FLGC[160.0307]VDIK	1	PSD13_MOUSE	26S proteasome non-ATPase regulatory subunit 13 OS=Mus musculus GN=Psmd13 PE=1 SV=1		156486096	163609888	178463376	155170000	153114336	173783760	152704288	156094720	166408064	174162256	166326192	166836224	164197760
582.2799, 872.9159	2, 3	0.92759424, 0.9515473, 0.9579335, 0.96085364, 0.9630586, 0.96362406, 0.96425545, 0.96782255, 0.9688901	71.042	SMEMLVEHQAQDILT	1	PSD13_MOUSE	26S proteasome non-ATPase regulatory subunit 13 OS=Mus musculus GN=Psmd13 PE=1 SV=1	SP|Q9WVJ2|PSD13_MOUSE	221219120	212622624	241077824	254251024	239803168	239231872	220601984	230384896	242682816	239096640	239186832	238193328	239537056
407.761	2	0.78466755, 0.83493453, 0.94889545, 0.9500252	45.089	ALSVGLVR	1	PSD13_MOUSE	26S proteasome non-ATPase regulatory subunit 13 OS=Mus musculus GN=Psmd13 PE=1 SV=1	SP|Q9WVJ2|PSD13_MOUSE	92547432	89105616	111883616	81163640	100508264	105541824	100050064	117689312	120460440	111175536	110651744	117820064	116055192
509.762	2	0.85425615, 0.9751582, 0.97845376, 0.97846437	18.629	GSIDEVDKR	1	PSD13_MOUSE	26S proteasome non-ATPase regulatory subunit 13 OS=Mus musculus GN=Psmd13 PE=1 SV=1	SP|Q9WVJ2|PSD13_MOUSE	122369976	127792824	134416992	130722088	123836976	133079960	125374568	130978944	136272048	137495856	140631408	139793776	135349792
618.0538, 823.7359, 1235.1007	2, 3, 4	0.60704994, 0.83019334, 0.8352125, 0.8913605, 0.9103845, 0.91570294, 0.93819934, 0.94353247, 0.959905, 0.9609362, 0.9655595, 0.96621263, 0.9670758, 0.96790045, 0.97191954, 0.97421676, 0.97534215	89.929	ETIEDVEEMLNNLPGVTSVHSR	1	PSD13_MOUSE	26S proteasome non-ATPase regulatory subunit 13 OS=Mus musculus GN=Psmd13 PE=1 SV=1	SP|Q9WVJ2|PSD13_MOUSE	352931584	315418272	358876352	356718176	341865952	320926336	325557088	338339680	333192704	321482688	330511200	336089440	325609504
416.254	2	0.8812799, 0.94680285, 0.9621338	53.914	VELLVMK	1	PSD13_MOUSE	26S proteasome non-ATPase regulatory subunit 13 OS=Mus musculus GN=Psmd13 PE=1 SV=1	SP|Q9WVJ2|PSD13_MOUSE	20185928	25213408	45773056	24619672	38647176	36747880	32608294	41537872	48414996	40038788	46037408	47689984	47452124
385.2026, 577.3004	2, 3	0.91163856, 0.9255749, 0.93992823, 0.942065, 0.94437975, 0.94979554, 0.953237, 0.9632248	38.797	VHMTWVQPR	1	PSD13_MOUSE	26S proteasome non-ATPase regulatory subunit 13 OS=Mus musculus GN=Psmd13 PE=1 SV=1	SP|Q9WVJ2|PSD13_MOUSE	231715424	201346096	193735152	219740896	191545120	201145888	210613248	211911872	207772304	219036848	223407776	221700000	214123232
462.95114, 693.9231	2, 3	0.86912936, 0.907373, 0.9495794, 0.9530596, 0.9562679, 0.9568171, 0.9580563, 0.9597841	61.637	ITVNKVELLVMK	1	PSD13_MOUSE	26S proteasome non-ATPase regulatory subunit 13 OS=Mus musculus GN=Psmd13 PE=1 SV=1	SP|Q9WVJ2|PSD13_MOUSE	91533520	98999144	110002960	105112976	133044040	114446528	104611528	125567328	133029960	107568352	110130832	105423872	102974712
478.90625, 717.85565	2, 3	0.8059504, 0.86957175, 0.95657474, 0.96474755, 0.96963763, 0.96965295, 0.97024876, 0.97678715	54.374	DRLELWC[160.0307]TDVK	0.69, 0.99	PSD13_MOUSE	26S proteasome non-ATPase regulatory subunit 13 OS=Mus musculus GN=Psmd13 PE=1 SV=1		63998964	79201240	79372664	66555872	77045008	78666800	72739856	75122856	81898560	76473872	79219728	83647248	79701208
385.531	3	0.91849303, 0.9557709	41.075	VHMTWVQ[129.0426]PR	1	PSD13_MOUSE	26S proteasome non-ATPase regulatory subunit 13 OS=Mus musculus GN=Psmd13 PE=1 SV=1		7586537	8.21696e+06	3.91453e+06	5.9877e+06	5700943	8.00691e+06	6728975	4844136	7892700	6366218	10374436	7050305	7210059
873.408	2	0.92649245, 0.961764	73.702	SMEMLVEHQAQ[129.0426]DILT	0.61	PSD13_MOUSE	26S proteasome non-ATPase regulatory subunit 13 OS=Mus musculus GN=Psmd13 PE=1 SV=1		10826164	13762573	10878101	10473098	10703338	13488152	12821996	11141013	9114518	9855340	11262392	10225166	10293002
824.391	3	0.93017876, 0.95170957, 0.97224545, 0.9728986	91.958	ETIEDVEEMLN[115.0269]N[115.0269]LPGVTSVHSR	0.65	PSD13_MOUSE	26S proteasome non-ATPase regulatory subunit 13 OS=Mus musculus GN=Psmd13 PE=1 SV=1		19299220	17377826	21198720	23419648	19591294	18659122	14856604	15972079	18608658	17514936	19390306	16784750	17676646
479.285	2	0.9682128, 0.9719892	49.656	VLDLQQ[129.0426]IK	0.7	PSD13_MOUSE	26S proteasome non-ATPase regulatory subunit 13 OS=Mus musculus GN=Psmd13 PE=1 SV=1		9264597	8384171	9446090	9660242	7896385	13163686	9486855	12092447	12123697	9773669	13583304	14116784	11775911
479.284	2	0.9714074, 0.97255594	50.151	VLDLQ[129.0426]QIK	0.63	PSD13_MOUSE	26S proteasome non-ATPase regulatory subunit 13 OS=Mus musculus GN=Psmd13 PE=1 SV=1		9793514	12581974	13008048	9433439	8308345	7375419	10539831	8457091	9285131	9122298	10012130	13919510	13667485
537.296	2	0.927745, 0.93866795	49.309	LNIGDLQ[129.0426]ATK	1	PSD13_MOUSE	26S proteasome non-ATPase regulatory subunit 13 OS=Mus musculus GN=Psmd13 PE=1 SV=1		27958324	30594420	30830148	22674894	32231192	22838476	26504940	28223216	28058680	28059984	24784844	27969276	21376814
662.895	2	0.96389467, 0.9653756, 0.96712554, 0.9684004, 0.9762413	59.281	AVAVVVDPIQSVK	1	PSDE_MOUSE	26S proteasome non-ATPase regulatory subunit 14 OS=Mus musculus GN=Psmd14 PE=1 SV=2	SP|O35593|PSDE_MOUSE	215764384	214140768	223254944	187384144	197778608	196011616	213572464	191088000	212210512	217650720	220006912	212071392	202888448
410.24	2	0.8152088, 0.9497475, 0.95424217, 0.9703873, 0.97650427	46.424	VVIDAFR	1	PSDE_MOUSE	26S proteasome non-ATPase regulatory subunit 14 OS=Mus musculus GN=Psmd14 PE=1 SV=2	SP|O35593|PSDE_MOUSE	158911104	187839152	201619392	174940944	180434816	197208992	180757584	180988384	186337856	199836320	203354160	199056928	200001024
1108.58	3	0.77389145, 0.8502107, 0.9456058, 0.95399535, 0.9600011, 0.9611184	97.718	LGGGMPGLGQGPPTDAPAVDTAEQVYISSLALLK	1	PSDE_MOUSE	26S proteasome non-ATPase regulatory subunit 14 OS=Mus musculus GN=Psmd14 PE=1 SV=2	SP|O35593|PSDE_MOUSE	54003964	65091456	76659112	56906376	64207408	67068224	53465224	58132932	60423256	68674224	62723056	61527492	63577808
897.79504, 1346.1896	2, 3	0.94108546, 0.946308, 0.9619903, 0.9711503, 0.9712083, 0.97131264, 0.9739224, 0.9744108, 0.9759692, 0.9791424, 0.97992074	89.932	VIDVFAMPQSGTGVSVEAVDPVFQAK	1	PSDE_MOUSE	26S proteasome non-ATPase regulatory subunit 14 OS=Mus musculus GN=Psmd14 PE=1 SV=2	SP|O35593|PSDE_MOUSE	180783472	157217904	195415200	179924880	170121600	169246160	151047200	150349104	167273840	159392544	172093600	169781840	164511488
532.2777, 797.91187	2, 3	0.78246677, 0.9484653, 0.9665992, 0.97064096, 0.97103333, 0.9747796	55.963	LINANMMVLGHEPR	0.6	PSDE_MOUSE	26S proteasome non-ATPase regulatory subunit 14 OS=Mus musculus GN=Psmd14 PE=1 SV=2	SP|O35593|PSDE_MOUSE	205131120	169902720	145797808	180442528	166883840	151871424	189820496	161331024	163846896	171781648	196842352	175129024	180580864
610.9767, 915.9613	2, 3	0.94836634, 0.96676254, 0.9681027, 0.9725335, 0.9735397, 0.9761272, 0.97661185, 0.9773952, 0.9780066	45.127	AVEEEDKMTPEQLAIK	1	PSDE_MOUSE	26S proteasome non-ATPase regulatory subunit 14 OS=Mus musculus GN=Psmd14 PE=1 SV=2	SP|O35593|PSDE_MOUSE	241680080	259850176	273187072	252108288	262486912	277358336	250633920	248874224	251603440	247825856	253264480	274932544	257911056
661.9574, 992.4324	2, 3	0.9057515, 0.91994625, 0.94329095, 0.9554873, 0.96760345, 0.9706561, 0.9720774, 0.9735741, 0.97399354, 0.97527695	62.982	SWMEGLTLQDYSEHC[160.0307]K	1	PSDE_MOUSE	26S proteasome non-ATPase regulatory subunit 14 OS=Mus musculus GN=Psmd14 PE=1 SV=2		174108752	158246848	171550272	151698160	150611456	185592208	166671152	160437664	175386288	155441968	150797664	157195104	162160272
434.757	2	0.76564366, 0.84443784, 0.87179875	39.277	MLLNLHK	0.99	PSDE_MOUSE	26S proteasome non-ATPase regulatory subunit 14 OS=Mus musculus GN=Psmd14 PE=1 SV=2	SP|O35593|PSDE_MOUSE	52474580	58145064	77497616	47416852	63588780	59275620	61046732	62238680	78980704	74220448	66612524	73510632	66854088
611.304	3	0.8569435, 0.9232027	46.927	AVEEEDKMTPEQ[129.0426]LAIK	0.99	PSDE_MOUSE	26S proteasome non-ATPase regulatory subunit 14 OS=Mus musculus GN=Psmd14 PE=1 SV=2		10450165	14661614	14380928	10594388	9850639	13985953	15365462	14803831	14533970	13526644	10562146	9526313	14524064
898.123	3	0.8751045, 0.9215521, 0.97161174, 0.9777773	91.518	VIDVFAMPQ[129.0426]SGTGVSVEAVDPVFQAK	0.75	PSDE_MOUSE	26S proteasome non-ATPase regulatory subunit 14 OS=Mus musculus GN=Psmd14 PE=1 SV=2		14280798	17160276	12302053	16609174	12453934	13495074	12571720	12124546	15872668	9481172	13011559	13498468	14617911
498.805	2	0.97178	29.478	MLLNLHKK	1	PSDE_MOUSE	26S proteasome non-ATPase regulatory subunit 14 OS=Mus musculus GN=Psmd14 PE=1 SV=2	SP|O35593|PSDE_MOUSE	21465784	14716926	13719938	17559324	15614473	16452948	18177744	13654940	12544334	15395265	17961424	12339951	13639732
662.285	3	0.94219214, 0.94650096, 0.96356934, 0.97217935	64.639	SWMEGLTLQ[129.0426]DYSEHC[160.0307]K	0.86	PSDE_MOUSE	26S proteasome non-ATPase regulatory subunit 14 OS=Mus musculus GN=Psmd14 PE=1 SV=2		11922983	15300964	13593609	6.84992e+06	14455387	12868220	14755690	14596816	14768124	12049726	18610288	12285744	11381548
663.387	2	0.9632136, 0.96968275	61.211	AVAVVVDPIQ[129.0426]SVK	1	PSDE_MOUSE	26S proteasome non-ATPase regulatory subunit 14 OS=Mus musculus GN=Psmd14 PE=1 SV=2		14319938	14318791	19363336	10416321	16637191	14728980	13622246	11498746	17150018	15748626	13464100	17023156	20216228
515.784	2	0.934058	43.208	MTPEQLAIK	0.95	PSDE_MOUSE	26S proteasome non-ATPase regulatory subunit 14 OS=Mus musculus GN=Psmd14 PE=1 SV=2	SP|O35593|PSDE_MOUSE	2740291	6889912	8994127	4250305	8036801	6.65062e+06	4.3993e+06	6037534	8809937	7514533	4049057	5948262	8974356
484.9439, 726.91205	2, 3	0.90724057, 0.941443, 0.95017534, 0.95648944, 0.9733989, 0.97351485, 0.97383755, 0.9758766, 0.9759872	29.295	VGQAVDVVGQAGKPK	1	PSMD2_MOUSE	26S proteasome non-ATPase regulatory subunit 2 OS=Mus musculus GN=Psmd2 PE=1 SV=1	SP|Q8VDM4|PSMD2_MOUSE	298960800	288650944	275566304	302676512	265836080	287720320	307813248	292553792	259198816	313048800	308099392	297528608	281326688
584.273	2	0.9624436, 0.9660686, 0.978771, 0.9790127	20.255	FGGSGSQVDSAR	1	PSMD2_MOUSE	26S proteasome non-ATPase regulatory subunit 2 OS=Mus musculus GN=Psmd2 PE=1 SV=1	SP|Q8VDM4|PSMD2_MOUSE	138893984	139936352	123058336	162810992	134230816	137293488	140500944	138864544	143086208	151650816	153120848	147482592	137722336
519.309	2	0.9004068, 0.95333415, 0.954136, 0.9734987	31.008	LAQGLTHLGK	1	PSMD2_MOUSE	26S proteasome non-ATPase regulatory subunit 2 OS=Mus musculus GN=Psmd2 PE=1 SV=1	SP|Q8VDM4|PSMD2_MOUSE	92178368	95112656	94576728	90182040	107823960	102680888	115358456	117878648	111903408	121436144	117159256	116062952	109495920
507.6437, 760.9615	2, 3	0.8882894, 0.9324952, 0.9440456, 0.96145713, 0.96147346, 0.9619771, 0.9621491, 0.9626959, 0.96449214, 0.96975297	91.076	AVPLALALISVSNPR	1	PSMD2_MOUSE	26S proteasome non-ATPase regulatory subunit 2 OS=Mus musculus GN=Psmd2 PE=1 SV=1	SP|Q8VDM4|PSMD2_MOUSE	204171440	218362256	283770336	213117888	271097440	253404576	201770400	302801024	290434464	257231376	265043264	270043520	274397792
520.53015, 693.70416, 1040.0527	2, 3, 4	0.8398679, 0.88160264, 0.89217955, 0.90497524, 0.9049826, 0.915334, 0.92440015, 0.9254539, 0.9258977, 0.9267117, 0.92760795, 0.9306042, 0.93216836, 0.93251467, 0.9666854	50.117	TITGFQTHTTPVLLAHGER	1	PSMD2_MOUSE	26S proteasome non-ATPase regulatory subunit 2 OS=Mus musculus GN=Psmd2 PE=1 SV=1	SP|Q8VDM4|PSMD2_MOUSE	405134080	351823488	333455808	394880640	370359616	367678912	407016480	332995296	372857472	388789056	392108224	374583424	399401216
456.792	2	0.94753635, 0.9624308, 0.9659718	59.088	EPLLTLVK	1	PSMD2_MOUSE	26S proteasome non-ATPase regulatory subunit 2 OS=Mus musculus GN=Psmd2 PE=1 SV=1	SP|Q8VDM4|PSMD2_MOUSE	142144336	146146704	155416528	140332960	153427168	155057200	152560352	157759984	159297744	171848336	171525040	171191648	176982480
653.9894, 980.4815	2, 3	0.9459153, 0.95142555, 0.9566221, 0.9566992, 0.96165216, 0.9667539, 0.9675988, 0.9695811	56.81	LVGSQEELASWGHEYVR	1	PSMD2_MOUSE	26S proteasome non-ATPase regulatory subunit 2 OS=Mus musculus GN=Psmd2 PE=1 SV=1	SP|Q8VDM4|PSMD2_MOUSE	283761024	274416256	261032192	289094976	276555488	261712352	286440448	256841136	270474720	265282528	272211136	269344608	255750224
473.8944, 710.338	2, 3	0.8088594, 0.89881486, 0.92715645, 0.9295638, 0.93031687, 0.96051013, 0.96077937, 0.96431094, 0.9736565	37.18	GTLTLC[160.0307]PYHSDR	1	PSMD2_MOUSE	26S proteasome non-ATPase regulatory subunit 2 OS=Mus musculus GN=Psmd2 PE=1 SV=1		80084736	66138252	76435192	71629512	82089808	78223592	82496768	76308312	75443728	77369328	75612432	81538592	81061736
643.6448, 964.9634	2, 3	0.92417127, 0.94136477, 0.9640006, 0.9684947, 0.96992844, 0.9719189, 0.9722102	23.031	TPVQSQQPSATTPSGADEK	1	PSMD2_MOUSE	26S proteasome non-ATPase regulatory subunit 2 OS=Mus musculus GN=Psmd2 PE=1 SV=1	SP|Q8VDM4|PSMD2_MOUSE	56438084	55659320	56916688	76548864	56249428	57906244	59779236	62307948	70548840	70717808	69921776	60601420	60160688
640.806	2	0.96028924, 0.9766017	46.115	YLYSSEDYIK	1	PSMD2_MOUSE	26S proteasome non-ATPase regulatory subunit 2 OS=Mus musculus GN=Psmd2 PE=1 SV=1	SP|Q8VDM4|PSMD2_MOUSE	85979072	96315440	134089248	89166880	129332016	114532984	110713624	123821312	132622624	135230400	128920528	130644528	128502648
508.803	2	0.9421176, 0.9739302, 0.97429043, 0.97683144	64.99	LNILDTLSK	1	PSMD2_MOUSE	26S proteasome non-ATPase regulatory subunit 2 OS=Mus musculus GN=Psmd2 PE=1 SV=1	SP|Q8VDM4|PSMD2_MOUSE	126335560	146194464	153414592	136069344	164885456	154199968	153601584	169026880	179356176	164607488	170789456	184576864	179104192
631.78	2	0.8518742, 0.9568735, 0.9584564, 0.9619004, 0.96544296	37.461	EWQELDDAEK	1	PSMD2_MOUSE	26S proteasome non-ATPase regulatory subunit 2 OS=Mus musculus GN=Psmd2 PE=1 SV=1	SP|Q8VDM4|PSMD2_MOUSE	166738160	143316736	149160368	162376416	159976960	153648640	149950080	158753824	157620848	161144416	163046144	167277232	184040896
737.39453, 737.3956	2	0.8056667, 0.9596447, 0.96427125, 0.96456736, 0.9668359, 0.9680729, 0.9699427	56.932	SGALLAC[160.0307]GIVNSGVR	0.76, 1.0	PSMD2_MOUSE	26S proteasome non-ATPase regulatory subunit 2 OS=Mus musculus GN=Psmd2 PE=1 SV=1		140959808	135638128	139285856	134287072	161486848	156428352	151108656	153447136	162979600	161531184	165530384	175311968	163125776
614.305	3	0.8421048, 0.92732316, 0.93351465, 0.96786803, 0.9718856	44.633	VQQLLHIC[160.0307]SEHFDSK	1	PSMD2_MOUSE	26S proteasome non-ATPase regulatory subunit 2 OS=Mus musculus GN=Psmd2 PE=1 SV=1		52768524	49828504	46389628	47032040	69641040	59331920	53311836	69188528	81782896	72604216	71033736	72213528	69433024
667.6995, 1001.04565	2, 3	0.8965844, 0.92504334, 0.92638594, 0.9281245, 0.9341807, 0.93660855, 0.9411682, 0.94324017, 0.9576971	78.366	MLVTFDEELRPLPVSVR	1	PSMD2_MOUSE	26S proteasome non-ATPase regulatory subunit 2 OS=Mus musculus GN=Psmd2 PE=1 SV=1	SP|Q8VDM4|PSMD2_MOUSE	266638256	251569712	216813856	278166976	260868784	244509744	260278368	275267008	239374176	185887376	188888448	175879984	162847232
819.79315, 1229.187	2, 3	0.77965003, 0.81022465, 0.93335617, 0.9430515, 0.95827657, 0.97201353, 0.97260725, 0.97276825, 0.973211, 0.97420686, 0.9758355	98.163	AELATEEFLPVTPILEGFVILR	0.85, 1.0	PSMD2_MOUSE	26S proteasome non-ATPase regulatory subunit 2 OS=Mus musculus GN=Psmd2 PE=1 SV=1	SP|Q8VDM4|PSMD2_MOUSE	70563832	90305400	75512792	73566528	88597072	84645728	68163792	80636384	78103616	39046664	35371788	26908448	22581876
521.6108, 781.91223	2, 3	0.8164204, 0.96405244, 0.96527636, 0.97069603, 0.9755017, 0.9759215, 0.97719383, 0.97914827	55.355	DTSLYRPALEELR	0.97, 1.0	PSMD2_MOUSE	26S proteasome non-ATPase regulatory subunit 2 OS=Mus musculus GN=Psmd2 PE=1 SV=1	SP|Q8VDM4|PSMD2_MOUSE	45130988	47155460	63655496	46594748	62574044	58506352	59488800	69655016	72167528	69914408	69124000	64154352	60991788
553.277	2	0.79572874, 0.96442705, 0.9727121, 0.976245	57.092	DPNNLFMVR	1	PSMD2_MOUSE	26S proteasome non-ATPase regulatory subunit 2 OS=Mus musculus GN=Psmd2 PE=1 SV=1	SP|Q8VDM4|PSMD2_MOUSE	46308472	54784728	73749792	42069652	70203752	73459264	62959912	74985896	89351088	87479832	78539408	78230016	78658296
709.0907, 945.1186	3, 4	0.67625034, 0.79622644, 0.8653583, 0.9186025, 0.92666006, 0.92927796, 0.93407434, 0.93907213, 0.9447617, 0.95316917, 0.96787155	85.306	DKEQELSEEDKQLQDELEMLVER	1	PSMD2_MOUSE	26S proteasome non-ATPase regulatory subunit 2 OS=Mus musculus GN=Psmd2 PE=1 SV=1	SP|Q8VDM4|PSMD2_MOUSE	52784072	56070816	52696172	57264616	63865720	64172264	55294520	71565096	62760792	39759820	43709228	35979708	35748576
845.065, 1267.0952	2, 3	0.9156714, 0.95724946, 0.962758, 0.96469945, 0.9694065, 0.9699813, 0.97033364, 0.97049177, 0.97168064, 0.9727999, 0.9753542	91.903	NEC[160.0307]DPALALLSDYVLHNSNTMR	1	PSMD2_MOUSE	26S proteasome non-ATPase regulatory subunit 2 OS=Mus musculus GN=Psmd2 PE=1 SV=1		242433904	227013792	249979840	261395184	251127712	231061712	251189056	246478576	260484176	236305280	262372400	241893952	231772912
418.219	2	0.8807375, 0.9686627, 0.97463727, 0.97630185	27.251	YGEPTLR	1	PSMD2_MOUSE	26S proteasome non-ATPase regulatory subunit 2 OS=Mus musculus GN=Psmd2 PE=1 SV=1	SP|Q8VDM4|PSMD2_MOUSE	98320544	111347168	100655272	110772840	112559296	112824856	116068088	94938168	122516856	105994288	108218344	119140464	114932552
573.644	3	0.9537102, 0.9608771, 0.9721165, 0.9754071, 0.97595346	49.846	DTSLYRPALEELRR	0.66	PSMD2_MOUSE	26S proteasome non-ATPase regulatory subunit 2 OS=Mus musculus GN=Psmd2 PE=1 SV=1	SP|Q8VDM4|PSMD2_MOUSE	219879808	173816000	178370080	215862976	170656960	199919488	197865328	166989872	168104128	180859792	165690352	184245040	189308784
724.68524, 1086.5245	2, 3	0.91310036, 0.95404935, 0.9622477, 0.9676268, 0.9702535, 0.972655, 0.9739493, 0.9747347, 0.9752114	22.657	DKTPVQSQQPSATTPSGADEK	0.98, 1.0	PSMD2_MOUSE	26S proteasome non-ATPase regulatory subunit 2 OS=Mus musculus GN=Psmd2 PE=1 SV=1	SP|Q8VDM4|PSMD2_MOUSE	75560296	78731192	81320904	93159752	77164272	90380824	80005672	71518528	88787592	86831512	87731032	84060704	89749000
438.21753, 656.82263	2, 3	0.8301108, 0.90049255, 0.97480357, 0.9752143, 0.9773184, 0.9777831, 0.9787506	23.5	SETELKDTYAR	1	PSMD2_MOUSE	26S proteasome non-ATPase regulatory subunit 2 OS=Mus musculus GN=Psmd2 PE=1 SV=1	SP|Q8VDM4|PSMD2_MOUSE	131344344	126554312	116481216	159168992	114537776	130208816	143526272	108393320	129615368	124701888	121334920	120882552	109781064
423.26248, 634.39014	2, 3	0.9341725, 0.9430131, 0.96161014, 0.9656936, 0.96950984	52.463	AQREPLLTLVK	0.63, 1.0	PSMD2_MOUSE	26S proteasome non-ATPase regulatory subunit 2 OS=Mus musculus GN=Psmd2 PE=1 SV=1	SP|Q8VDM4|PSMD2_MOUSE	68226384	44513924	32000490	66360272	35018240	35880912	53883512	30598478	27284680	40727276	42720936	43548468	41701204
559.677	3	0.84451306, 0.92266685, 0.93162614, 0.93381184	78.735	RAVPLALALISVSNPR	1	PSMD2_MOUSE	26S proteasome non-ATPase regulatory subunit 2 OS=Mus musculus GN=Psmd2 PE=1 SV=1	SP|Q8VDM4|PSMD2_MOUSE	26299918	29595638	27550648	25914578	33610868	32427960	26299464	35529824	33514270	27119580	29531138	27219944	30214262
488.59735, 732.3923	2, 3	0.96572965, 0.9753094, 0.97753686, 0.9777225	34.91	SSTTSMTSVPKPLK	1	PSMD2_MOUSE	26S proteasome non-ATPase regulatory subunit 2 OS=Mus musculus GN=Psmd2 PE=1 SV=1	SP|Q8VDM4|PSMD2_MOUSE	14718235	20685766	20102416	17064694	28587858	23561864	23727832	25052602	29212080	25878192	23334844	26205976	26367740
992.108	3	0.84660923, 0.9325304, 0.9547936, 0.96267533	74.421	FSHDADPEVSYNSIFAMGMVGSGTNNAR	1	PSMD2_MOUSE	26S proteasome non-ATPase regulatory subunit 2 OS=Mus musculus GN=Psmd2 PE=1 SV=1	SP|Q8VDM4|PSMD2_MOUSE	2.70121e+06	5523490	5.5884e+06	2.6102e+06	7631140	6175189	5213558	8561052	8022654	2.01537e+06	3.90451e+06	3.18746e+06	5.64022e+06
422.245	2	0.811602	35.566	TFGHLLR	1	PSMD2_MOUSE	26S proteasome non-ATPase regulatory subunit 2 OS=Mus musculus GN=Psmd2 PE=1 SV=1	SP|Q8VDM4|PSMD2_MOUSE	57469748	47711080	48565288	50939888	54369560	52717440	56141268	51422852	55878780	57947408	58657716	61569824	61877832
487.747	2	0.95170903, 0.9649327, 0.9764374	44.818	ELDIMEPK	1	PSMD2_MOUSE	26S proteasome non-ATPase regulatory subunit 2 OS=Mus musculus GN=Psmd2 PE=1 SV=1	SP|Q8VDM4|PSMD2_MOUSE	153447488	142171072	139760816	153972688	146191648	144987424	158796256	136613600	145933152	144804240	132130088	150416496	155248176
568.9679, 568.96796, 852.94824	2, 3	0.5667496, 0.5670353, 0.72643596, 0.7640638, 0.9331505, 0.9354347, 0.936264, 0.94561434, 0.9534807, 0.956613, 0.95760435	75.907	SHYVLYGLVAAMQPR	1	PSMD2_MOUSE	26S proteasome non-ATPase regulatory subunit 2 OS=Mus musculus GN=Psmd2 PE=1 SV=1	SP|Q8VDM4|PSMD2_MOUSE	112434304	110598288	87229912	116386808	118745792	110764296	105193784	140845424	116676688	91207600	97299536	86720144	81416424
425.221	2	0.9553791, 0.9556811, 0.96508676	28.506	VPDDIYK	1	PSMD2_MOUSE	26S proteasome non-ATPase regulatory subunit 2 OS=Mus musculus GN=Psmd2 PE=1 SV=1	SP|Q8VDM4|PSMD2_MOUSE	129110272	118221680	126506720	124571432	124686392	136150624	123800688	116815592	133987096	123198120	130133880	132373432	133379600
519.741	2	0.9635199, 0.96907425, 0.9709606	23.996	DIDENAYAK	1	PSMD2_MOUSE	26S proteasome non-ATPase regulatory subunit 2 OS=Mus musculus GN=Psmd2 PE=1 SV=1	SP|Q8VDM4|PSMD2_MOUSE	76034928	83634336	99988424	79307632	90471784	103650672	93242928	79215368	91009864	94226792	103227600	88506944	94855048
866.4294, 1299.1411	2, 3	0.8966304, 0.90082705, 0.93235546, 0.93874305, 0.9462122, 0.95900077, 0.965089, 0.97263116, 0.9749456, 0.9753658	80.2	VC[160.0307]LYLTSC[160.0307]VNYVPEPENSALLR	1	PSMD2_MOUSE	26S proteasome non-ATPase regulatory subunit 2 OS=Mus musculus GN=Psmd2 PE=1 SV=1		50322312	41170952	31834358	29468960	45336920	30988438	25022168	47201464	51170628	33513282	35925768	23034352	27375600
485.272	3	0.8387805, 0.93416643, 0.97518593, 0.97648364	30.974	VGQAVDVVGQ[129.0426]AGKPK	1	PSMD2_MOUSE	26S proteasome non-ATPase regulatory subunit 2 OS=Mus musculus GN=Psmd2 PE=1 SV=1		12825950	15560814	12899608	13552407	18588474	16385782	14680285	11752808	16361456	16622155	12189258	10703385	13704222
411.718	2	0.82939523, 0.9716122, 0.97238976	44.245	C[160.0307]ALGVFR	1	PSMD2_MOUSE	26S proteasome non-ATPase regulatory subunit 2 OS=Mus musculus GN=Psmd2 PE=1 SV=1		24398754	28113704	30903810	23250450	32619568	27557734	25864140	23229276	23115768	27612312	23767708	24049214	26308838
432.217	2	0.9635717, 0.9641612, 0.9650956	28.155	KNPNYDL	0.68	PSMD2_MOUSE	26S proteasome non-ATPase regulatory subunit 2 OS=Mus musculus GN=Psmd2 PE=1 SV=1	SP|Q8VDM4|PSMD2_MOUSE	51799264	56572976	53874352	56131564	56068384	69454360	53846144	50262184	63999956	57628056	60097868	59714280	63263148
694.032	3	0.88566047, 0.9399992, 0.9700958	52.135	TITGFQ[129.0426]THTTPVLLAHGER	1	PSMD2_MOUSE	26S proteasome non-ATPase regulatory subunit 2 OS=Mus musculus GN=Psmd2 PE=1 SV=1		11440088	13585318	7.80176e+06	9808977	10302202	12378391	13677772	11231355	11111884	7961504	9515696	10861277	12231806
845.3924, 845.39276	3	0.88781226, 0.9357858, 0.93632764, 0.94091654, 0.9445939, 0.94533575, 0.9474562, 0.95135087, 0.9551676	93.939	N[115.0269]EC[160.0307]DPALALLSDYVLHNSNTMR	0.65, 0.81	PSMD2_MOUSE	26S proteasome non-ATPase regulatory subunit 2 OS=Mus musculus GN=Psmd2 PE=1 SV=1		17978662	20457300	22368886	20808180	22357516	18571406	18672896	19106282	19927234	16416228	19280590	20357550	21259272
632.272	2	0.9094992, 0.9199057	39.595	EWQ[129.0426]ELDDAEK	1	PSMD2_MOUSE	26S proteasome non-ATPase regulatory subunit 2 OS=Mus musculus GN=Psmd2 PE=1 SV=1		7.96772e+06	5.33229e+06	8496480	10004577	8267631	7500323	10330255	8067648	7.6674e+06	7694444	8991654	8482425	9984823
519.801	2	0.9579971, 0.9653945	34.45	LAQ[129.0426]GLTHLGK	0.99	PSMD2_MOUSE	26S proteasome non-ATPase regulatory subunit 2 OS=Mus musculus GN=Psmd2 PE=1 SV=1		4486825	5244789	6422792	3975491	9494976	5.93796e+06	6097384	8417608	6104592	6.12355e+06	8414257	4898584	6711524
584.765	2	0.93319136, 0.97527903	21.716	FGGSGSQ[129.0426]VDSAR	1	PSMD2_MOUSE	26S proteasome non-ATPase regulatory subunit 2 OS=Mus musculus GN=Psmd2 PE=1 SV=1		8475195	10802202	8030165	11662417	8170299	8148858	7746165	9013448	13416849	8905298	11619358	9348888	10295296
831.387	2	0.9707993, 0.97269434, 0.9734599, 0.97610927, 0.97764623	48.475	SVFPEQANNNEWAR	1	PSMD3_MOUSE	26S proteasome non-ATPase regulatory subunit 3 OS=Mus musculus GN=Psmd3 PE=2 SV=2	SP|P14685|PSMD3_MOUSE	189190720	198853424	186941120	212187744	218340800	206134464	208070368	204776272	212038048	221160096	215444656	211921616	226130256
590.304	2	0.877716, 0.9614924, 0.96585184, 0.9727782, 0.9767098	39.576	AIQLEYSEAR	1	PSMD3_MOUSE	26S proteasome non-ATPase regulatory subunit 3 OS=Mus musculus GN=Psmd3 PE=2 SV=2	SP|P14685|PSMD3_MOUSE	177394784	184680864	202848864	187566224	196185808	203757360	179407536	193931792	199597408	198147824	201764928	210308384	193111376
474.56894, 711.35004	2, 3	0.73186266, 0.85188895, 0.8577013, 0.86281645, 0.9016548, 0.9090983, 0.91272867, 0.96737856	34.17	AVHGFFTSNNATR	1	PSMD3_MOUSE	26S proteasome non-ATPase regulatory subunit 3 OS=Mus musculus GN=Psmd3 PE=2 SV=2	SP|P14685|PSMD3_MOUSE	35871368	43458788	49059012	26653532	52687608	48570328	46469480	50440044	61240092	56277496	54953080	60780040	57676192
837.933	2	0.9100643, 0.94906735, 0.9522347, 0.9714334, 0.9737938	67	LQLDSPEDAEFIVAK	1	PSMD3_MOUSE	26S proteasome non-ATPase regulatory subunit 3 OS=Mus musculus GN=Psmd3 PE=2 SV=2	SP|P14685|PSMD3_MOUSE	313835648	303481472	295208576	291716192	311794912	311806592	272036928	286975424	315888352	309217280	317177120	329934464	307245568
548.595, 822.3885	2, 3	0.6809191, 0.84791166, 0.85170126, 0.96664387, 0.966845, 0.96712935, 0.97085786, 0.9711156, 0.9721534, 0.9722921	44.936	NYLHYSLYDQAEK	1	PSMD3_MOUSE	26S proteasome non-ATPase regulatory subunit 3 OS=Mus musculus GN=Psmd3 PE=2 SV=2	SP|P14685|PSMD3_MOUSE	175186256	196587824	204599632	177150800	199759952	205405440	191553968	181770912	195304352	196709184	193510592	197762352	206068384
550.63727, 550.6374, 825.45374	2, 3	0.5577644, 0.70855427, 0.7221576, 0.91768104, 0.92746896, 0.9453921, 0.9479483, 0.9493473	88.176	HDADGQATLLNLLLR	0.83, 1.0	PSMD3_MOUSE	26S proteasome non-ATPase regulatory subunit 3 OS=Mus musculus GN=Psmd3 PE=2 SV=2	SP|P14685|PSMD3_MOUSE	159263488	157509776	143696880	173618448	155979312	157539872	168737920	179750656	166008112	110797040	110459768	97797376	98515592
638.337	2	0.968496, 0.9714184, 0.97183996, 0.9745973	56.406	ELDTVTLEDIK	1	PSMD3_MOUSE	26S proteasome non-ATPase regulatory subunit 3 OS=Mus musculus GN=Psmd3 PE=2 SV=2	SP|P14685|PSMD3_MOUSE	70122584	91057008	104670360	65830656	100983672	95969088	87472744	112142952	108526136	105137456	108644456	101862336	113789528
838.425	2	0.94019383, 0.96665657	68.25	LQ[129.0426]LDSPEDAEFIVAK	1	PSMD3_MOUSE	26S proteasome non-ATPase regulatory subunit 3 OS=Mus musculus GN=Psmd3 PE=2 SV=2		17023066	17685460	16152550	12599884	18002040	19146268	16569898	17162234	15272469	16132030	17792092	16144333	19608616
662.83	2	0.94998735, 0.9760166, 0.9771545, 0.97850525, 0.9789211	51.495	FNQVLDQFGEK	1	PSMD3_MOUSE	26S proteasome non-ATPase regulatory subunit 3 OS=Mus musculus GN=Psmd3 PE=2 SV=2	SP|P14685|PSMD3_MOUSE	162823584	198160272	224222912	158932864	199317696	227126976	172643520	191626000	205396048	209589584	206012864	199968896	204173552
449.99017, 599.65125, 898.97314	2, 3, 4	0.84135157, 0.9121266, 0.9264136, 0.9287977, 0.9607106, 0.9609798, 0.9659783, 0.96622485, 0.9721561, 0.972635, 0.9756611, 0.9759807, 0.9772076	56.224	ELDTVTLEDIKEHVR	0.99, 1.0	PSMD3_MOUSE	26S proteasome non-ATPase regulatory subunit 3 OS=Mus musculus GN=Psmd3 PE=2 SV=2	SP|P14685|PSMD3_MOUSE	218450496	207484048	184412544	215715664	180806896	190335840	203746768	174106544	168765280	185156656	192324144	184077632	177266832
479.782	2	0.92966706, 0.9511245, 0.95601934, 0.9680805	49.422	ISLADIAQK	1	PSMD3_MOUSE	26S proteasome non-ATPase regulatory subunit 3 OS=Mus musculus GN=Psmd3 PE=2 SV=2	SP|P14685|PSMD3_MOUSE	179102656	180117136	184090976	181913136	172531088	184491312	171761616	159820208	188955472	194682480	177445216	192228624	184735072
475.237	2	0.9750031, 0.97588557, 0.9776167	31.252	ISDDLMQK	1	PSMD3_MOUSE	26S proteasome non-ATPase regulatory subunit 3 OS=Mus musculus GN=Psmd3 PE=2 SV=2	SP|P14685|PSMD3_MOUSE	125117696	132987512	135723440	137985424	130310984	129325448	126811952	127352216	139436016	148887600	144565552	131337824	132294072
468.235	2	0.81772107, 0.8934082, 0.9583376, 0.96027565	34.82	YLYYTGR	1	PSMD3_MOUSE	26S proteasome non-ATPase regulatory subunit 3 OS=Mus musculus GN=Psmd3 PE=2 SV=2	SP|P14685|PSMD3_MOUSE	137806160	121165440	136879584	135467616	141951152	131507600	131167888	122083448	134398080	137479328	130176992	139176960	133464952
714.37964, 714.3807	2	0.580216, 0.7199039, 0.8735969	63.791	FQTDGTYTLIIR	1	PSMD3_MOUSE	26S proteasome non-ATPase regulatory subunit 3 OS=Mus musculus GN=Psmd3 PE=2 SV=2	SP|P14685|PSMD3_MOUSE	70490080	75439424	79547912	74881512	81448872	74645432	96677768	82831336	75847992	64943088	68191400	62121448	58268960
499.2768, 748.4114	2, 3	0.74701, 0.89459777, 0.94698507, 0.9523504, 0.9549152, 0.9637004, 0.96832407, 0.9715463, 0.9758905	70.356	VYEFLDKLDVVR	1	PSMD3_MOUSE	26S proteasome non-ATPase regulatory subunit 3 OS=Mus musculus GN=Psmd3 PE=2 SV=2	SP|P14685|PSMD3_MOUSE	152671984	152429632	145434112	164495424	160020576	159131568	149797888	147091632	149706368	146523264	160372480	145967584	146650256
564.274	2	0.7013648, 0.9299393, 0.9515629, 0.955358, 0.9737504	47.422	EMIDIYSTR	0.99	PSMD3_MOUSE	26S proteasome non-ATPase regulatory subunit 3 OS=Mus musculus GN=Psmd3 PE=2 SV=2	SP|P14685|PSMD3_MOUSE	183262128	189502352	197072528	175983136	179076592	203742880	188406368	190339712	191629472	195915088	193998096	196340288	207399328
563.294	2	0.9533943, 0.96408427, 0.9687272, 0.9771713	30.173	EPQLAFHQR	1	PSMD3_MOUSE	26S proteasome non-ATPase regulatory subunit 3 OS=Mus musculus GN=Psmd3 PE=2 SV=2	SP|P14685|PSMD3_MOUSE	113370936	106183992	93564464	106871888	106652432	104718464	98092712	108281616	105726120	111116504	117054968	100591360	118658040
474.717	2	0.74018806, 0.9637053, 0.97319394	19.431	DLESAEER	0.7	PSMD3_MOUSE	26S proteasome non-ATPase regulatory subunit 3 OS=Mus musculus GN=Psmd3 PE=2 SV=2	SP|P14685|PSMD3_MOUSE	66711188	74374104	93691528	80425208	75696656	77938776	73252664	71258216	85913968	83372408	89911008	70818808	84175320
554.27	2	0.97054183, 0.9707476, 0.97420496	32.888	EQQDLEFAK	1	PSMD3_MOUSE	26S proteasome non-ATPase regulatory subunit 3 OS=Mus musculus GN=Psmd3 PE=2 SV=2	SP|P14685|PSMD3_MOUSE	112038000	115693120	123114056	124964080	120544568	127769376	134968016	133447200	126658816	131908624	129681024	143073344	146202432
481.764	2	0.8053221, 0.8842282, 0.95863926	19.513	RTMTNALR	1	PSMD3_MOUSE	26S proteasome non-ATPase regulatory subunit 3 OS=Mus musculus GN=Psmd3 PE=2 SV=2	SP|P14685|PSMD3_MOUSE	14726807	17326342	20146924	19264428	14151850	17399716	14056895	14673216	15616941	13434294	16353351	14177118	17570042
478.747	2	0.7023791, 0.91922957, 0.9768149, 0.9772173	43.237	MISLSYSR	1	PSMD3_MOUSE	26S proteasome non-ATPase regulatory subunit 3 OS=Mus musculus GN=Psmd3 PE=2 SV=2	SP|P14685|PSMD3_MOUSE	123439296	160318528	183066768	136274736	139779824	146994976	139730272	131080656	149662592	131206664	121495952	136522096	153838560
521.92694, 782.38654	2, 3	0.91877466, 0.9359922, 0.95118964, 0.95185864, 0.953602, 0.9618393, 0.97409487	67.559	ISFC[160.0307]LDIHNMSVK	1	PSMD3_MOUSE	26S proteasome non-ATPase regulatory subunit 3 OS=Mus musculus GN=Psmd3 PE=2 SV=2		97825760	98401472	70296992	108070400	94464392	98702728	103764832	115476624	82678680	62028344	59205632	57460140	48088520
663.322	2	0.9532407, 0.97025627	54.135	FNQ[129.0426]VLDQFGEK	0.87	PSMD3_MOUSE	26S proteasome non-ATPase regulatory subunit 3 OS=Mus musculus GN=Psmd3 PE=2 SV=2		10494804	11053035	11099108	11081392	13324990	13017510	12538734	8361171	13696142	11921458	13810890	12688423	11739629
513.6184, 769.9236	2, 3	0.93565655, 0.9425394, 0.94727963, 0.95181596, 0.9594193, 0.9607887, 0.96277887, 0.96708584, 0.9697921	94.237	SLMPYFLLTQAVR	1	PSMD3_MOUSE	26S proteasome non-ATPase regulatory subunit 3 OS=Mus musculus GN=Psmd3 PE=2 SV=2	SP|P14685|PSMD3_MOUSE	287225632	270286880	278040064	292290880	284412576	281344544	249771680	278421696	290818048	273686176	245451680	267639648	255682720
893.776	3	0.87369365, 0.8811431, 0.9691326, 0.9738045	97.618	DFLLPFLEEPMDTEADLQFRPR	1	PSMD3_MOUSE	26S proteasome non-ATPase regulatory subunit 3 OS=Mus musculus GN=Psmd3 PE=2 SV=2	SP|P14685|PSMD3_MOUSE	104354272	118306368	92863624	134344368	81412688	109584096	96607920	90065776	102420640	81273264	63788600	64177896	56144000
437.88953, 656.33057	2, 3	0.78028196, 0.9141927, 0.92968696, 0.9681611, 0.96837217, 0.9701189, 0.9714665, 0.97332114, 0.97504485	31.968	DGVIEASINHEK	1	PSMD3_MOUSE	26S proteasome non-ATPase regulatory subunit 3 OS=Mus musculus GN=Psmd3 PE=2 SV=2	SP|P14685|PSMD3_MOUSE	192625312	212142576	213799184	212706432	193591056	226888272	201174512	202516336	223294944	214597984	216287744	211819136	220696144
400.747	2	0.9534951, 0.9558747, 0.95901364	39.261	ALDLVAAK	0.6	PSMD3_MOUSE	26S proteasome non-ATPase regulatory subunit 3 OS=Mus musculus GN=Psmd3 PE=2 SV=2	SP|P14685|PSMD3_MOUSE	129853416	135879600	152044256	126022448	134098256	140983952	134793888	124874912	125679408	130048840	144222560	137885696	149247376
925.682	4	0.90302116, 0.9058429, 0.9459549, 0.95482695, 0.95573264, 0.95743227, 0.963276	37.166	AKPPPGGEQEPPPPAPQDVEMKEEAAAGSGSTGEGDGK	1	PSMD3_MOUSE	26S proteasome non-ATPase regulatory subunit 3 OS=Mus musculus GN=Psmd3 PE=2 SV=2	SP|P14685|PSMD3_MOUSE	123151744	114148952	112505672	114211912	100404264	96921736	104748384	89512952	89387392	119099424	90816488	111658032	98776904
552.768	2	0.9719417, 0.9751309	18.38	DLESAEERR	1	PSMD3_MOUSE	26S proteasome non-ATPase regulatory subunit 3 OS=Mus musculus GN=Psmd3 PE=2 SV=2	SP|P14685|PSMD3_MOUSE	17964892	16620498	13417654	17653148	12834407	13697944	14223740	13513393	13162608	16128830	13968294	14833380	14386316
396.208	2	0.63069147, 0.96119696, 0.9718267	21.527	MLPSTSR	1	PSMD3_MOUSE	26S proteasome non-ATPase regulatory subunit 3 OS=Mus musculus GN=Psmd3 PE=2 SV=2	SP|P14685|PSMD3_MOUSE	96241920	103688768	102484896	103456480	93419416	101444488	96403456	87866408	110928280	106060960	102525496	98047024	104379456
403.713	2	0.8834505, 0.9522681, 0.97156084	23.283	TMTNALR	1	PSMD3_MOUSE	26S proteasome non-ATPase regulatory subunit 3 OS=Mus musculus GN=Psmd3 PE=2 SV=2	SP|P14685|PSMD3_MOUSE	69582888	76893456	81986976	68400968	76401048	89443216	56898884	66511964	85660992	84095416	77765096	69092424	69967968
766.047	3	0.8761789, 0.9608023, 0.96993405, 0.9706633, 0.9724401	36.551	AKPPPGGEQEPPPPAPQDVEMK	1	PSMD3_MOUSE	26S proteasome non-ATPase regulatory subunit 3 OS=Mus musculus GN=Psmd3 PE=2 SV=2	SP|P14685|PSMD3_MOUSE	57587160	65702680	99172120	61817340	74173840	88457592	64370336	82464448	94431040	80761328	97371120	92821008	97011336
550.965	3	0.9421655, 0.9661031	91.461	HDADGQ[129.0426]ATLLNLLLR	0.73	PSMD3_MOUSE	26S proteasome non-ATPase regulatory subunit 3 OS=Mus musculus GN=Psmd3 PE=2 SV=2		8721165	8485746	5156643	7.65951e+06	8063510	4712574	7678667	7506071	7603145	3160522	3.64008e+06	3.3411e+06	3.33064e+06
478.798	2	0.9545231, 0.9605055	32.443	RALDLVAAK	1	PSMD3_MOUSE	26S proteasome non-ATPase regulatory subunit 3 OS=Mus musculus GN=Psmd3 PE=2 SV=2	SP|P14685|PSMD3_MOUSE	9247833	13693866	13214404	12932042	10561446	11292254	10140195	9205144	11434164	10029288	10571402	12512804	12585870
395.2242, 592.3328	2, 3	0.7963334, 0.93923855, 0.9510392, 0.96419764, 0.9714147, 0.9795009, 0.9803155	19.02	KAPQHTAVGFK	0.99, 1.0	PSMD3_MOUSE	26S proteasome non-ATPase regulatory subunit 3 OS=Mus musculus GN=Psmd3 PE=2 SV=2	SP|P14685|PSMD3_MOUSE	25446914	29129942	34521816	24608042	36687028	32703158	31910124	36338612	45204080	33468606	40760876	38196244	38472112
475.729	2	0.93776	32.357	ISDDLMQ[129.0426]K	0.92	PSMD3_MOUSE	26S proteasome non-ATPase regulatory subunit 3 OS=Mus musculus GN=Psmd3 PE=2 SV=2		4.41561e+06	4920903	7017089	5634978	6246199	9293640	5.15722e+06	3750880	7.25195e+06	3.18199e+06	8669333	7227710	6.97136e+06
480.275	2	0.936427, 0.97250706, 0.97257894	51.567	ISLADIAQ[129.0426]K	0.79	PSMD3_MOUSE	26S proteasome non-ATPase regulatory subunit 3 OS=Mus musculus GN=Psmd3 PE=2 SV=2		4846391	10829014	10889596	4.00671e+06	4810363	8728575	5.1142e+06	3.47201e+06	4996249	4251582	4775051	3298584	9009305
770.415	2	0.74485904, 0.9107204, 0.94684875, 0.9487088	96.787	SLMPYFLLTQ[129.0426]AVR	1	PSMD3_MOUSE	26S proteasome non-ATPase regulatory subunit 3 OS=Mus musculus GN=Psmd3 PE=2 SV=2		21832724	20348788	18164136	19954940	18760250	18331402	22594082	22556082	19277224	18397098	16233523	16993466	16153191
663.322	2	0.9133419, 0.93032163	54.48	FNQVLDQ[129.0426]FGEK	0.89	PSMD3_MOUSE	26S proteasome non-ATPase regulatory subunit 3 OS=Mus musculus GN=Psmd3 PE=2 SV=2		8800111	10259474	10502944	7547665	12815353	14580442	10229748	10479720	12949528	11859698	12028584	12264335	11170861
464.8967, 696.8413	2, 3	0.93955046, 0.94093925, 0.96592367, 0.9784112	29.135	EREQQDLEFAK	0.99, 1.0	PSMD3_MOUSE	26S proteasome non-ATPase regulatory subunit 3 OS=Mus musculus GN=Psmd3 PE=2 SV=2	SP|P14685|PSMD3_MOUSE	23368120	21281236	18232786	26845208	24334136	21246532	27158404	26445164	15625405	22225980	21611944	27772192	25380414
484.255	2	0.9595623, 0.9699807, 0.97107816	45.436	ITFC[160.0307]TGIR	1	PSMD4_MOUSE	26S proteasome non-ATPase regulatory subunit 4 OS=Mus musculus GN=Psmd4 PE=1 SV=1		58213084	62762172	62826176	67321568	65070200	60905300	78811632	73242080	71388728	67569928	71567944	69911552	74284656
772.71136, 1158.5638	2, 3	0.92510384, 0.92585707, 0.93548524, 0.9443807, 0.95649445, 0.95671076, 0.9585283, 0.96315265	54.618	AAAASAAEAGIATPGTEDSDDALLK	1	PSMD4_MOUSE	26S proteasome non-ATPase regulatory subunit 4 OS=Mus musculus GN=Psmd4 PE=1 SV=1	SP|O35226|PSMD4_MOUSE	60362332	58188736	59066864	67680328	59214344	64111744	71519104	66237740	57013516	63068556	72238808	75499000	68373624
570.95795, 855.9331	2, 3	0.8121849, 0.9601746, 0.9633547, 0.9678144, 0.9709497, 0.9713284, 0.9742471	39.068	LQAQQDAVNIVC[160.0307]HSK	1	PSMD4_MOUSE	26S proteasome non-ATPase regulatory subunit 4 OS=Mus musculus GN=Psmd4 PE=1 SV=1		239783024	194072336	185001280	236397808	186573360	178858880	207551760	197159216	179784464	207596016	205656032	213426768	210229360
650.3216, 974.97864	2, 3	0.85744405, 0.90092236, 0.9369962, 0.94350207, 0.95058227, 0.9577688, 0.9608166, 0.96651953	70.4	VNVDIINFGEEEVNTEK	1	PSMD4_MOUSE	26S proteasome non-ATPase regulatory subunit 4 OS=Mus musculus GN=Psmd4 PE=1 SV=1	SP|O35226|PSMD4_MOUSE	96875448	86977688	83659968	83001424	92071432	91080208	89149488	93382160	88901544	88161192	86304752	93209872	103520584
582.308	2	0.79954946, 0.9752187, 0.9781011, 0.97811407	43.025	SVMGALASQATK	1	PSMD4_MOUSE	26S proteasome non-ATPase regulatory subunit 4 OS=Mus musculus GN=Psmd4 PE=1 SV=1	SP|O35226|PSMD4_MOUSE	225775040	204914320	177646096	225546176	211922624	199488096	246583360	201385536	196982240	222629152	191887904	225940384	227647824
658.358, 987.0332	2, 3	0.9662149, 0.9752148, 0.9752243, 0.9755749, 0.9755828	61.9	IIAFVGSPVEDNEKDLVK	0.99, 1.0	PSMD4_MOUSE	26S proteasome non-ATPase regulatory subunit 4 OS=Mus musculus GN=Psmd4 PE=1 SV=1	SP|O35226|PSMD4_MOUSE	160073584	133521240	132876408	151385184	135422032	129922800	149369488	118513912	127027728	141792208	135762720	145050960	147629520
376.245	2	0.896653	25.225	VAHLALK	1	PSMD4_MOUSE	26S proteasome non-ATPase regulatory subunit 4 OS=Mus musculus GN=Psmd4 PE=1 SV=1	SP|O35226|PSMD4_MOUSE	3050625	601720	589816	2.69964e+06	1.40826e+06	2.83687e+06	3203169	3.63987e+06	2392397	3.54889e+06	3627363	1.37255e+06	2.04754e+06
1507.74	2	0.9451679, 0.96599674, 0.9677174, 0.97340083	86.808	SNPENNVGLITLANDC[160.0307]EVLTTLTPDTGR	0.95	PSMD4_MOUSE	26S proteasome non-ATPase regulatory subunit 4 OS=Mus musculus GN=Psmd4 PE=1 SV=1		6511048	1.45571e+06	2.62766e+06	4.66808e+06	4.50995e+06	2.1572e+06	5461151	7007304	2.87756e+06	4.89855e+06	3.56973e+06	4.05986e+06	3.33606e+06
759.396	2	0.96560246, 0.96915615, 0.9744388	56.999	IIAFVGSPVEDNEK	1	PSMD4_MOUSE	26S proteasome non-ATPase regulatory subunit 4 OS=Mus musculus GN=Psmd4 PE=1 SV=1	SP|O35226|PSMD4_MOUSE	12155089	14801351	18648100	11724606	24604524	20496730	16732744	17850060	21620036	17035514	19721472	18761088	30368392
460.727	2	0.96475	42.431	N[115.0269]GDFLPTR	1	PSMD4_MOUSE	26S proteasome non-ATPase regulatory subunit 4 OS=Mus musculus GN=Psmd4 PE=1 SV=1		39081208	40052508	40341780	46422576	40577592	39145136	44417132	40466844	37742264	45524804	36803840	46172224	46001304
460.235	2	0.93178093, 0.94111097	36.89	NGDFLPTR	1	PSMD4_MOUSE	26S proteasome non-ATPase regulatory subunit 4 OS=Mus musculus GN=Psmd4 PE=1 SV=1	SP|O35226|PSMD4_MOUSE	60228132	57172312	53155636	53260400	51061272	49251472	57643964	51317300	49439388	54367440	58293068	55199168	62748976
589.332	2	0.93143755, 0.9445102, 0.95628965, 0.976819	50.088	LTAFVNTLNGK	1	PSMD4_MOUSE	26S proteasome non-ATPase regulatory subunit 4 OS=Mus musculus GN=Psmd4 PE=1 SV=1	SP|O35226|PSMD4_MOUSE	133026232	118345456	124636048	122109280	124080088	119801560	128820768	120159552	119633472	122903304	133775800	128481008	130525168
966.929	2	0.8846753, 0.89152104, 0.8979764, 0.92795616	55.428	VLESTMVC[160.0307]VDNSEYMR	1	PSMD4_MOUSE	26S proteasome non-ATPase regulatory subunit 4 OS=Mus musculus GN=Psmd4 PE=1 SV=1		35538456	34817380	33445414	44464560	36459396	35333736	43487008	38912240	37815500	32299544	38269928	37833912	39019124
589.824	2	0.7211109, 0.9474939, 0.96914226	50.265	LTAFVNTLN[115.0269]GK	0.65	PSMD4_MOUSE	26S proteasome non-ATPase regulatory subunit 4 OS=Mus musculus GN=Psmd4 PE=1 SV=1		42195940	45901384	44187572	54280212	51324152	47374172	55460104	50438736	46439416	52123932	40962260	44620224	47566160
571.286	3	0.84892875, 0.9712468, 0.97365785	41.792	LQAQQDAVN[115.0269]IVC[160.0307]HSK	0.98	PSMD4_MOUSE	26S proteasome non-ATPase regulatory subunit 4 OS=Mus musculus GN=Psmd4 PE=1 SV=1		8420948	4461628	4.00913e+06	6.672e+06	7052535	4907341	8859333	8638398	7487467	4.31474e+06	6382827	6571839	7.34151e+06
582.801	2	0.9365081, 0.95782954, 0.9731911	47.031	SVMGALASQ[129.0426]ATK	0.87	PSMD4_MOUSE	26S proteasome non-ATPase regulatory subunit 4 OS=Mus musculus GN=Psmd4 PE=1 SV=1		15404432	13336921	10542030	13487361	13663663	12311358	13341488	11286434	10431763	8881980	8862801	16052464	17639418
565.806	2	0.9215288, 0.9672688, 0.969398, 0.97257966	45.776	ELTGEDVLVR	1	PSMD5_MOUSE	26S proteasome non-ATPase regulatory subunit 5 OS=Mus musculus GN=Psmd5 PE=2 SV=4	SP|Q8BJY1|PSMD5_MOUSE	66811160	60633248	82462200	59659120	79900352	76377368	65709992	71019056	75216976	79822296	71193408	71370072	84031672
535.298	2	0.9269094, 0.94710094, 0.97203106	54.941	LEAPLEELR	1	PSMD5_MOUSE	26S proteasome non-ATPase regulatory subunit 5 OS=Mus musculus GN=Psmd5 PE=2 SV=4	SP|Q8BJY1|PSMD5_MOUSE	51852192	57013064	73911240	48211948	55066320	51253648	52974236	71498488	70980088	71156264	73340384	70723832	73012480
742.38	2	0.87518805, 0.89656913, 0.9439802, 0.96893245, 0.96978277, 0.97320855	63.947	TVAEIFGNSNYLR	1	PSMD5_MOUSE	26S proteasome non-ATPase regulatory subunit 5 OS=Mus musculus GN=Psmd5 PE=2 SV=4	SP|Q8BJY1|PSMD5_MOUSE	80744696	85965976	105176584	78737592	88801696	99038392	80323136	100924696	97516992	100109648	95609536	94605616	105067832
553.98956, 830.4807	2, 3	0.9611673, 0.9644237, 0.9727622, 0.9748187, 0.9766376, 0.97852015	62.675	ALQSVVQAVPLHELR	1	PSMD5_MOUSE	26S proteasome non-ATPase regulatory subunit 5 OS=Mus musculus GN=Psmd5 PE=2 SV=4	SP|Q8BJY1|PSMD5_MOUSE	47418748	58465476	79770176	61721060	85432184	77036464	77774696	85898944	91183544	81276616	90646504	77655584	95927880
894.926	2	0.9535922, 0.9599651, 0.97357714	95.692	LMFNSPGFVEFVMDR	1	PSMD5_MOUSE	26S proteasome non-ATPase regulatory subunit 5 OS=Mus musculus GN=Psmd5 PE=2 SV=4	SP|Q8BJY1|PSMD5_MOUSE	8935469	10301217	13874738	10613688	14204250	15258174	11578115	13772016	15369244	10499597	10095985	8.02817e+06	8981403
453.94177, 680.40894	2, 3	0.86802083, 0.89590734, 0.9271589, 0.9311154, 0.9324496, 0.9383731, 0.95153993, 0.95248544, 0.95643073	55.501	LLQAVEPIHLAR	1	PSMD5_MOUSE	26S proteasome non-ATPase regulatory subunit 5 OS=Mus musculus GN=Psmd5 PE=2 SV=4	SP|Q8BJY1|PSMD5_MOUSE	114497576	124367416	140193136	121315016	134009328	129699744	122832208	131724504	138911136	144809664	147426000	145350624	145465600
700.3794, 1050.0657	2, 3	0.8869612, 0.92384267, 0.9314263, 0.971478, 0.97327757, 0.973359, 0.97506356, 0.975399, 0.9761895, 0.979095	86.3	IVENSEAVTEILNNAELLK	1	PSMD5_MOUSE	26S proteasome non-ATPase regulatory subunit 5 OS=Mus musculus GN=Psmd5 PE=2 SV=4	SP|Q8BJY1|PSMD5_MOUSE	64427196	65001000	96074456	66703152	87661832	80119120	67477096	95572544	91819032	82719904	88060104	87266376	88441168
440.232	2	0.93038124, 0.9640462, 0.9720761	56.096	DSLELFR	1	PSMD5_MOUSE	26S proteasome non-ATPase regulatory subunit 5 OS=Mus musculus GN=Psmd5 PE=2 SV=4	SP|Q8BJY1|PSMD5_MOUSE	68692624	71353840	74613208	67122496	70765920	80308416	73335160	59026096	69768696	74235056	82864384	82119152	69521608
534.77	2	0.64828223, 0.6561815, 0.9229805, 0.97656137	19.41	GLTHPDDSVK	1	PSMD5_MOUSE	26S proteasome non-ATPase regulatory subunit 5 OS=Mus musculus GN=Psmd5 PE=2 SV=4	SP|Q8BJY1|PSMD5_MOUSE	38145300	39486676	39810448	39964948	36159956	38929472	38542040	36859040	47222732	39069636	36281656	31836534	36572264
528.972	3	0.6984754, 0.86142516, 0.9030015, 0.9564807	67.776	LRPLFSLLNQNNR	0.97	PSMD5_MOUSE	26S proteasome non-ATPase regulatory subunit 5 OS=Mus musculus GN=Psmd5 PE=2 SV=4	SP|Q8BJY1|PSMD5_MOUSE	22648590	34504572	68293304	28139282	39867808	36882452	29817742	43077572	47020252	39301700	40539440	36949596	41452088
709.869	2	0.8573975, 0.92964125, 0.9566978	61.394	EQTALC[160.0307]VSILER	1	PSMD5_MOUSE	26S proteasome non-ATPase regulatory subunit 5 OS=Mus musculus GN=Psmd5 PE=2 SV=4		24586726	24849938	24785194	22146742	26791296	30725934	20241292	27210782	27903260	25658868	25543528	26665730	23474910
487.486	4	0.8467448, 0.8821247, 0.9039759, 0.91586983, 0.94468695	54.425	ATC[160.0307]IEMVTSLAYTHHGR	1	PSMD5_MOUSE	26S proteasome non-ATPase regulatory subunit 5 OS=Mus musculus GN=Psmd5 PE=2 SV=4		17149804	13141689	11991937	13455887	12610770	13203632	10464742	14528599	17294264	13162023	14667016	13069147	12016505
485.788	2	0.8986116, 0.96356463, 0.96894187	66.761	n[43.0184]AAQAVSLLR	1	PSMD5_MOUSE	26S proteasome non-ATPase regulatory subunit 5 OS=Mus musculus GN=Psmd5 PE=2 SV=4		79959952	93007560	115060264	76551048	106940072	101451816	89115544	99455008	114231600	108891368	102929752	106526688	107802584
494.793	2	0.8832953, 0.9571218, 0.9647867, 0.9660652	45.74	TLTLSQIGR	1	PSMD5_MOUSE	26S proteasome non-ATPase regulatory subunit 5 OS=Mus musculus GN=Psmd5 PE=2 SV=4	SP|Q8BJY1|PSMD5_MOUSE	57325764	57890368	73870552	55268048	60181112	78357120	53508480	63972012	65166752	68321832	68093904	66803508	70769768
671.31726, 1006.47186	2, 3	0.9077669, 0.9242221, 0.95048404, 0.96973926, 0.9698846, 0.9712085, 0.9731873, 0.974081, 0.97602946	71.274	FFGNLAVMDSPQQIC[160.0307]ER	1	PSMD5_MOUSE	26S proteasome non-ATPase regulatory subunit 5 OS=Mus musculus GN=Psmd5 PE=2 SV=4		74055792	78067592	86661200	78807336	67468496	84488016	75219296	73902288	86952240	83808264	87339360	83316696	86337736
767.7144, 1151.0685	2, 3	0.95007867, 0.9512917, 0.9513437, 0.95321393, 0.95844305, 0.95850164, 0.9625619, 0.96524256, 0.97070795, 0.97201437	61.794	AYLSEGPYYVKPVATTAVEGAD	0.99, 1.0	PSMD5_MOUSE	26S proteasome non-ATPase regulatory subunit 5 OS=Mus musculus GN=Psmd5 PE=2 SV=4	SP|Q8BJY1|PSMD5_MOUSE	100692584	92295240	110838976	87815240	104209736	112117968	91950472	86078712	110876352	108957008	106718784	113918520	102103240
486.28	2	0.971018, 0.9724576	71.692	n[43.0184]AAQ[129.0426]AVSLLR	1	PSMD5_MOUSE	26S proteasome non-ATPase regulatory subunit 5 OS=Mus musculus GN=Psmd5 PE=2 SV=4		5621554	5563915	9268522	4.9443e+06	9423614	10138393	6.37546e+06	9454370	9598127	9892727	9744043	11488710	12849387
638.794	2	0.8952771, 0.9467968, 0.9565407	47.298	SLIEEGGDWDR	1	PSMD6_MOUSE	26S proteasome non-ATPase regulatory subunit 6 OS=Mus musculus GN=Psmd6 PE=2 SV=1	SP|Q99JI4|PSMD6_MOUSE	25384680	30761716	38988068	23255254	29026516	30881272	24448928	29439174	34679672	34226316	35817432	34130148	33811604
500.92664, 750.8861	2, 3	0.9076295, 0.9494383, 0.9710753, 0.97124004, 0.97445923, 0.9753944, 0.9768434, 0.9788366	23.637	VNEIVETNRPDSK	1	PSMD6_MOUSE	26S proteasome non-ATPase regulatory subunit 6 OS=Mus musculus GN=Psmd6 PE=2 SV=1	SP|Q99JI4|PSMD6_MOUSE	88781312	103946448	117504736	84891264	110640440	119290800	108501160	106486000	123359896	104518560	122696040	122097048	105749320
684.356	2	0.51704085, 0.81855, 0.8596779, 0.97477216, 0.9749178	49.862	PLENLEEEGLPK	1	PSMD6_MOUSE	26S proteasome non-ATPase regulatory subunit 6 OS=Mus musculus GN=Psmd6 PE=2 SV=1	SP|Q99JI4|PSMD6_MOUSE	216274608	207841232	247243248	222924176	242459120	251421696	234038736	236657104	271779744	262609680	267201792	263234880	251813024
681.339	3	0.7334419, 0.9565377, 0.96705073, 0.968206, 0.96948445	61.071	AEYLC[160.0307]QIGDKEGALTAFR	1	PSMD6_MOUSE	26S proteasome non-ATPase regulatory subunit 6 OS=Mus musculus GN=Psmd6 PE=2 SV=1		62584236	73718920	64166188	74161312	59592212	65895788	66750180	46034888	40307188	59441100	57328096	61663116	56062952
605.299	2	0.83545893, 0.9553521, 0.9644252, 0.96954083, 0.9774714	39.454	NWQYQETIK	0.93	PSMD6_MOUSE	26S proteasome non-ATPase regulatory subunit 6 OS=Mus musculus GN=Psmd6 PE=2 SV=1	SP|Q99JI4|PSMD6_MOUSE	129389024	153001728	160171024	142339408	150353600	150280784	132231656	134011024	152453776	150149856	141638656	155042960	155640992
493.925	3	0.8532772, 0.91581523, 0.9260125, 0.93926483, 0.9405398	50.01	IHAYSQLLESYR	0.82	PSMD6_MOUSE	26S proteasome non-ATPase regulatory subunit 6 OS=Mus musculus GN=Psmd6 PE=2 SV=1	SP|Q99JI4|PSMD6_MOUSE	104089768	109314048	104238176	103179168	95386192	102520544	102022392	100453616	101680520	99390728	107453944	102451536	95167112
598.785	2	0.935364, 0.95047665, 0.9609614, 0.97279906	37.899	AEYLC[160.0307]QIGDK	0.95	PSMD6_MOUSE	26S proteasome non-ATPase regulatory subunit 6 OS=Mus musculus GN=Psmd6 PE=2 SV=1		62653572	39824016	42556916	62095516	66680616	45351252	68219288	78410560	66635072	77156840	75455880	74403264	68008664
449.55264, 673.82526	2, 3	0.81593174, 0.9129121, 0.9508293, 0.95816725, 0.96353513, 0.9662903, 0.97223055	32.044	RLDEELEDAEK	1	PSMD6_MOUSE	26S proteasome non-ATPase regulatory subunit 6 OS=Mus musculus GN=Psmd6 PE=2 SV=1	SP|Q99JI4|PSMD6_MOUSE	140381440	165884256	170807888	145511200	169031024	175116016	142285264	157519552	173889488	165113488	172826640	172681696	162570000
595.775	2	0.88398826, 0.96490663, 0.97382087	29.894	LDEELEDAEK	1	PSMD6_MOUSE	26S proteasome non-ATPase regulatory subunit 6 OS=Mus musculus GN=Psmd6 PE=2 SV=1	SP|Q99JI4|PSMD6_MOUSE	35560776	31084834	34637720	34114436	36816364	40313500	34146920	40813300	41013460	35380724	36639672	35098240	33835856
785.9	2	0.9386481, 0.9522055, 0.95824665, 0.9616086	82.359	IGLFYMDNDLITR	1	PSMD6_MOUSE	26S proteasome non-ATPase regulatory subunit 6 OS=Mus musculus GN=Psmd6 PE=2 SV=1	SP|Q99JI4|PSMD6_MOUSE	9072967	11146878	17154356	11527622	15190262	15322768	11381239	21383658	23418974	17054264	21747988	18936336	19130824
801.85	2	0.91542184, 0.9424927, 0.97598475	53.18	ENNMAPYYEALC[160.0307]K	1	PSMD6_MOUSE	26S proteasome non-ATPase regulatory subunit 6 OS=Mus musculus GN=Psmd6 PE=2 SV=1		63974776	58974568	60087988	48704212	64082368	54435464	48434424	55301556	68173064	74692672	70730976	75069112	63615200
535.311	3	0.84733, 0.8826859, 0.9535094	83.888	GAEILEVLHSLPAVR	1	PSMD6_MOUSE	26S proteasome non-ATPase regulatory subunit 6 OS=Mus musculus GN=Psmd6 PE=2 SV=1	SP|Q99JI4|PSMD6_MOUSE	1.19503e+06	3.55656e+06	4.4021e+06	1.26859e+06	4422366	4.63896e+06	1.02079e+06	4.18403e+06	5.41143e+06	5162603	4.94932e+06	3.08273e+06	4982591
459.238	2	0.8933521, 0.912284, 0.95403737	25.586	NLGESEIR	0.99	PSMD6_MOUSE	26S proteasome non-ATPase regulatory subunit 6 OS=Mus musculus GN=Psmd6 PE=2 SV=1	SP|Q99JI4|PSMD6_MOUSE	88814992	77037816	97365032	90384288	91499856	80588896	99386888	94852816	81159896	109324280	99393152	93184488	88801360
464.99832, 619.6619, 928.98914	2, 3, 4	0.9120855, 0.9478732, 0.9671489, 0.96870995, 0.9712988, 0.9732794, 0.9760003, 0.977023, 0.9771227, 0.9775751, 0.9778994, 0.97935843, 0.98061895	31.632	IDKVNEIVETNRPDSK	1	PSMD6_MOUSE	26S proteasome non-ATPase regulatory subunit 6 OS=Mus musculus GN=Psmd6 PE=2 SV=1	SP|Q99JI4|PSMD6_MOUSE	195432848	158956464	154094880	175102096	161394736	156532576	165462256	154136576	155812080	179677424	152444720	160827760	168927696
459.739	2	0.93099576, 0.935493, 0.95641917	37.377	EELMAAVR	1	PSMD6_MOUSE	26S proteasome non-ATPase regulatory subunit 6 OS=Mus musculus GN=Psmd6 PE=2 SV=1	SP|Q99JI4|PSMD6_MOUSE	107474976	104338424	121910256	98814840	132614920	118526616	98704736	117848008	129609200	120774000	122480344	118665864	128596056
556.317	2	0.8920856, 0.9027575	57.871	FLLSLPEHR	1	PSMD6_MOUSE	26S proteasome non-ATPase regulatory subunit 6 OS=Mus musculus GN=Psmd6 PE=2 SV=1	SP|Q99JI4|PSMD6_MOUSE	106290800	84262912	90485504	96706608	97592120	80095952	95783504	113359752	99428928	107582896	103116840	97791232	96968912
464.782	2	0.9199231, 0.9395597, 0.94007534, 0.9720339	30.644	KGDLLLNR	1	PSMD6_MOUSE	26S proteasome non-ATPase regulatory subunit 6 OS=Mus musculus GN=Psmd6 PE=2 SV=1	SP|Q99JI4|PSMD6_MOUSE	145122208	130280096	128291256	146452544	149159344	143482944	149234960	150941248	135585952	143621280	154312208	157028752	149072304
775.38055, 775.3828	2	0.7600182, 0.81679696, 0.82820606, 0.8531817, 0.8912559, 0.9416624	81.63	SLDWQMDVDLLSK	0.74, 1.0	PSMD6_MOUSE	26S proteasome non-ATPase regulatory subunit 6 OS=Mus musculus GN=Psmd6 PE=2 SV=1	SP|Q99JI4|PSMD6_MOUSE	105033512	111393336	111809648	116672592	118494464	114948288	102212328	121718656	125273112	75608520	81278216	77203784	75886336
478.2321, 716.8443	2, 3	0.8903545, 0.965089, 0.9667029, 0.9738739, 0.9754057, 0.9754598, 0.97779346	41.506	SLIEEGGDWDRR	1	PSMD6_MOUSE	26S proteasome non-ATPase regulatory subunit 6 OS=Mus musculus GN=Psmd6 PE=2 SV=1	SP|Q99JI4|PSMD6_MOUSE	214582256	229758256	208218304	216811936	232243408	220327664	208630368	199823264	216282208	226624816	212546208	216074784	224265152
402.20145, 602.7985	2, 3	0.7920115, 0.8917993, 0.9111891, 0.91314286	62.823	DWLFAPHYR	1	PSMD6_MOUSE	26S proteasome non-ATPase regulatory subunit 6 OS=Mus musculus GN=Psmd6 PE=2 SV=1	SP|Q99JI4|PSMD6_MOUSE	24146188	27956690	27044642	29332892	36943024	31231052	38008176	38148908	38374776	26248160	32941426	26951392	29100156
444.9	3	0.5291446, 0.7899103, 0.8034654	49.099	KDWLFAPHYR	0.98	PSMD6_MOUSE	26S proteasome non-ATPase regulatory subunit 6 OS=Mus musculus GN=Psmd6 PE=2 SV=1	SP|Q99JI4|PSMD6_MOUSE	22246088	15650998	5.10523e+06	29657210	30714960	14471046	38942072	38088848	22898008	29852314	27461088	26232026	12775525
605.791	2	0.8727299, 0.97392	41.319	NWQYQ[129.0426]ETIK	1	PSMD6_MOUSE	26S proteasome non-ATPase regulatory subunit 6 OS=Mus musculus GN=Psmd6 PE=2 SV=1		9041520	6688552	9719298	8416669	10421579	6922660	9751049	11743922	7.77688e+06	10093383	7404551	10729776	12591433
655.0094, 982.0102	2, 3	0.8546961, 0.9074267, 0.92153674, 0.9634671, 0.9722537, 0.97371686, 0.977879	52.997	PLENLEEEGLPKNPDLR	0.96, 1.0	PSMD6_MOUSE	26S proteasome non-ATPase regulatory subunit 6 OS=Mus musculus GN=Psmd6 PE=2 SV=1	SP|Q99JI4|PSMD6_MOUSE	106649256	76091952	59323588	94311496	55215476	63198704	70072768	53378940	44856084	62614160	71219168	63548996	56555340
446.56622, 669.3458	2, 3	0.95041275, 0.9579146, 0.96160626, 0.96311283, 0.96927786	31.27	NWQYQETIKK	0.95, 0.99	PSMD6_MOUSE	26S proteasome non-ATPase regulatory subunit 6 OS=Mus musculus GN=Psmd6 PE=2 SV=1	SP|Q99JI4|PSMD6_MOUSE	30399374	26977696	22831460	28218238	24548506	33048986	29670894	21576340	23726480	29371434	27148994	27747560	28366168
858.41345, 1287.1171	2, 3	0.8885736, 0.8914424, 0.8964418, 0.9296637, 0.9354342, 0.9380597, 0.94437397, 0.9495664, 0.95636994, 0.9742242, 0.9762442	70.074	DLGLPTEAYISVEEVHDDGTPTSK	1	PSMD7_MOUSE	26S proteasome non-ATPase regulatory subunit 7 OS=Mus musculus GN=Psmd7 PE=1 SV=2	SP|P26516|PSMD7_MOUSE	273523008	267702576	271708256	275412960	271118560	274956256	267953440	268868768	291078336	253376032	263605344	258496496	276462656
505.293	2	0.9229611, 0.94104797, 0.96415323, 0.96908975	21.077	ITNQVHGLK	1	PSMD7_MOUSE	26S proteasome non-ATPase regulatory subunit 7 OS=Mus musculus GN=Psmd7 PE=1 SV=2	SP|P26516|PSMD7_MOUSE	72391776	70756816	77296584	67587888	71001272	77314168	74204056	71605392	83669712	73380160	80363736	74144608	65027712
582.32715, 872.98706	2, 3	0.89174837, 0.89235127, 0.9321134, 0.9387354, 0.9574009, 0.9629591, 0.9758202	70.374	YC[160.0307]PNSVLVIIDVKPK	1	PSMD7_MOUSE	26S proteasome non-ATPase regulatory subunit 7 OS=Mus musculus GN=Psmd7 PE=1 SV=2		112231952	89585528	82130944	97413520	97374552	92664784	91266968	120714912	108651856	83248120	91962592	83293608	85401600
486.53625, 648.379, 648.3791, 972.06506	2, 3, 4	0.6754239, 0.69512534, 0.7679235, 0.84682703, 0.8766481, 0.8875796, 0.8946545, 0.89742583, 0.89766407, 0.89785796, 0.89811164, 0.8990106, 0.89942986, 0.90152955, 0.90267116, 0.9034307, 0.9118247, 0.91902065	88.621	VVVHPLVLLSVVDHFNR	1	PSMD7_MOUSE	26S proteasome non-ATPase regulatory subunit 7 OS=Mus musculus GN=Psmd7 PE=1 SV=2	SP|P26516|PSMD7_MOUSE	334470176	280091232	254047648	342347168	337380928	337100352	335414912	439967264	337411552	229508512	206151232	176425520	151463408
386.54153, 579.3088	2, 3	0.8809041, 0.945129, 0.9501753, 0.95566237, 0.9580147, 0.9616305, 0.9623083, 0.96644366	35.951	IVGWYHTGPK	0.7, 0.87	PSMD7_MOUSE	26S proteasome non-ATPase regulatory subunit 7 OS=Mus musculus GN=Psmd7 PE=1 SV=2	SP|P26516|PSMD7_MOUSE	286555616	236439888	227424096	273233120	259971248	243983392	264567728	251085216	253876144	274778912	261950880	265375440	261215424
539.28	2	0.94633114, 0.95326453, 0.95867884, 0.97014534	26.2	DTTVGTLSQR	1	PSMD7_MOUSE	26S proteasome non-ATPase regulatory subunit 7 OS=Mus musculus GN=Psmd7 PE=1 SV=2	SP|P26516|PSMD7_MOUSE	73177192	59821428	67459096	87189520	60932992	61994180	76513032	91487120	65258216	87090304	90241936	76735008	76818448
392.732	2	0.97247213, 0.9730165, 0.97743607	23.886	PELAVQK	1	PSMD7_MOUSE	26S proteasome non-ATPase regulatory subunit 7 OS=Mus musculus GN=Psmd7 PE=1 SV=2	SP|P26516|PSMD7_MOUSE	128814032	133425744	163705680	144614544	154216688	156153424	140093024	140334048	168929856	149359520	156952192	148270368	163140864
671.0818, 894.44183	3, 4	0.88225734, 0.9198398, 0.9241136, 0.9281714, 0.9309406, 0.94802666, 0.9505173, 0.9587791, 0.9642477, 0.9667821, 0.96781343	70.021	TFEHVTSEIGAEEAEEVGVEHLLR	1	PSMD7_MOUSE	26S proteasome non-ATPase regulatory subunit 7 OS=Mus musculus GN=Psmd7 PE=1 SV=2	SP|P26516|PSMD7_MOUSE	106599256	82844960	65247900	94824904	100691296	87549520	115436744	113698024	92089864	78575128	75952664	62912136	73187984
580.803	2	0.80996287, 0.9632947, 0.9742892, 0.9751285, 0.9753666	56.639	NDIAINELMK	1	PSMD7_MOUSE	26S proteasome non-ATPase regulatory subunit 7 OS=Mus musculus GN=Psmd7 PE=1 SV=2	SP|P26516|PSMD7_MOUSE	151139472	169028688	164937872	161106144	166736480	184102608	161721632	166372480	195387920	179406000	175060368	180083104	183839392
478.5914, 717.38336	2, 3	0.9615858, 0.96370023, 0.9646201, 0.9701307, 0.9724267	35.717	DIKDTTVGTLSQR	1	PSMD7_MOUSE	26S proteasome non-ATPase regulatory subunit 7 OS=Mus musculus GN=Psmd7 PE=1 SV=2	SP|P26516|PSMD7_MOUSE	68769408	57861832	46151424	80674488	42000312	59336980	55334112	38048020	44844184	47686716	57628476	52432196	57757564
490.636	3	0.76726127, 0.8408762	49.338	RVVGVLLGSWQKK	1	PSMD7_MOUSE	26S proteasome non-ATPase regulatory subunit 7 OS=Mus musculus GN=Psmd7 PE=1 SV=2	SP|P26516|PSMD7_MOUSE	1.63927e+06	21342048	8631767	9182653	13714420	17125746	7815979	7.71061e+06	15821366	6163527	9518170	11700942	14818296
593.845	2	0.96202666, 0.9736539, 0.97439563	68.201	VVGVLLGSWQ[129.0426]K	1	PSMD7_MOUSE	26S proteasome non-ATPase regulatory subunit 7 OS=Mus musculus GN=Psmd7 PE=1 SV=2		9195654	14903313	15246980	8.21981e+06	14589440	13346342	11071020	11858988	15135553	11563206	13558734	13261528	13364436
438.6028, 657.40063	2, 3	0.7962825, 0.83032167, 0.865821, 0.8717557, 0.89407384, 0.9078742, 0.93850154	56.133	VVGVLLGSWQKK	1	PSMD7_MOUSE	26S proteasome non-ATPase regulatory subunit 7 OS=Mus musculus GN=Psmd7 PE=1 SV=2	SP|P26516|PSMD7_MOUSE	97096904	96272304	62765124	101676376	70726704	79313040	92895992	63411176	52172200	74349656	69930936	70785808	67025356
476.779	2	0.92698145, 0.9437963	67.11	ILFFSTPK	1	PSMD8_MOUSE	26S proteasome non-ATPase regulatory subunit 8 OS=Mus musculus GN=Psmd8 PE=2 SV=2	SP|Q9CX56|PSMD8_MOUSE	160815872	164148400	186862768	152960240	172201472	158905472	147793152	169743920	176184320	186959200	195061776	184668928	190650128
829.991	2	0.8980706, 0.90669525, 0.9346031, 0.94005585, 0.94550407	96.995	LVLLELNFLPTTGTK	1	PSMD8_MOUSE	26S proteasome non-ATPase regulatory subunit 8 OS=Mus musculus GN=Psmd8 PE=2 SV=2	SP|Q9CX56|PSMD8_MOUSE	51471476	76288832	70380408	63715996	65509024	74377352	51481028	90665080	66737248	31663526	23927136	16421166	14136396
410.87527, 615.8093	2, 3	0.81119114, 0.89565235, 0.9245772, 0.9433431, 0.94613135, 0.9567717, 0.95712316, 0.9602873, 0.9626517, 0.96883297	33.556	VAEFHTELER	1	PSMD8_MOUSE	26S proteasome non-ATPase regulatory subunit 8 OS=Mus musculus GN=Psmd8 PE=2 SV=2	SP|Q9CX56|PSMD8_MOUSE	230707504	250759056	245839824	214295776	240073968	257008256	215254448	226135280	264324272	240928384	248181136	262186560	271145920
547.298	2	0.85036427, 0.95880026, 0.96338546, 0.96745557	41.333	DIQTNVYIK	1	PSMD8_MOUSE	26S proteasome non-ATPase regulatory subunit 8 OS=Mus musculus GN=Psmd8 PE=2 SV=2	SP|Q9CX56|PSMD8_MOUSE	112499848	129013824	126861784	123190488	122242744	132479024	112892056	112478432	119543568	117922752	117466792	121302896	121044104
460.764	2	0.7881939, 0.89999366, 0.91714936, 0.9191423	44.369	ILFAEATR	1	PSMD8_MOUSE	26S proteasome non-ATPase regulatory subunit 8 OS=Mus musculus GN=Psmd8 PE=2 SV=2	SP|Q9CX56|PSMD8_MOUSE	260802672	306177920	358019616	289893696	308010144	320453152	308889120	288554400	360493536	333371552	294734528	327512128	349615072
1152.56	3	0.9508563, 0.9648766, 0.9688853, 0.97527575, 0.9780961, 0.978819	73.004	GWVLGPNNYYSFASQQQKPEDSTIPSTELAK	1	PSMD8_MOUSE	26S proteasome non-ATPase regulatory subunit 8 OS=Mus musculus GN=Psmd8 PE=2 SV=2	SP|Q9CX56|PSMD8_MOUSE	39028984	30323120	36173848	28400690	39865368	39440564	30398730	43128492	40638824	44150912	38636696	39314104	41172444
632.305, 947.95386	2, 3	0.59397846, 0.9040237, 0.9474919, 0.9506556, 0.95752364, 0.9633504, 0.9664838, 0.9686303, 0.96864057, 0.9708121	63.408	HPVSLEQYLMEGSYNK	1	PSMD8_MOUSE	26S proteasome non-ATPase regulatory subunit 8 OS=Mus musculus GN=Psmd8 PE=2 SV=2	SP|Q9CX56|PSMD8_MOUSE	183959520	190082832	167543664	184228304	191112336	169500640	212085648	193520336	193990368	177861504	198232112	175938288	170653280
439.74	2	0.9532997, 0.95588255	26.805	QVIEYAR	0.65	PSMD8_MOUSE	26S proteasome non-ATPase regulatory subunit 8 OS=Mus musculus GN=Psmd8 PE=2 SV=2	SP|Q9CX56|PSMD8_MOUSE	12622386	14321208	13103778	11755414	10079075	11077139	15276708	11156438	11067970	11719850	10875155	10768716	12829738
421.266	2	0.957162	36.856	QQLILAR	1	PSMD8_MOUSE	26S proteasome non-ATPase regulatory subunit 8 OS=Mus musculus GN=Psmd8 PE=2 SV=2	SP|Q9CX56|PSMD8_MOUSE	7.51353e+06	6277341	7.64389e+06	7426516	6.74089e+06	7.0803e+06	8814673	11396274	10591903	9265414	10004339	10048354	11952540
572.302	3	0.938744	51.768	NPNLSKC[160.0307]GEELGRLK	0.88	PSMD8_MOUSE	26S proteasome non-ATPase regulatory subunit 8 OS=Mus musculus GN=Psmd8 PE=2 SV=2		6.55638e+06	15126419	10624621	2.71284e+06	16068765	16041804	4080399	5520198	21199788	2.98251e+06	5519945	7033089	7.87537e+06
539.78	2	0.973982	41.514	ADVDLYQVR	1	PSMD9_MOUSE	26S proteasome non-ATPase regulatory subunit 9 OS=Mus musculus GN=Psmd9 PE=1 SV=1	SP|Q9CR00|PSMD9_MOUSE	47578588	45762124	43100300	48925496	43712216	44689432	50622028	46993820	43003780	49523760	49980568	49103228	50568560
677.387	2	0.74903035, 0.8439386, 0.86616886, 0.97463554	71.87	GLLGC[160.0307]NIIPLQR	1	PSMD9_MOUSE	26S proteasome non-ATPase regulatory subunit 9 OS=Mus musculus GN=Psmd9 PE=1 SV=1		85238848	77893728	94798192	84235536	90987912	91063968	78965200	84513376	90819296	109384728	97547848	93758016	90394440
583.788	2	0.71540916, 0.95602417, 0.96285874, 0.9634465	34.849	ANYDVLESQK	1	PSMD9_MOUSE	26S proteasome non-ATPase regulatory subunit 9 OS=Mus musculus GN=Psmd9 PE=1 SV=1	SP|Q9CR00|PSMD9_MOUSE	75495952	55286596	58841880	67801816	67919048	63775064	79857552	65062804	62992588	72615984	72843088	76995176	68987688
735.907	2	0.9010502, 0.9554169, 0.96211994, 0.9740049	56.926	LASNSPVLPQAFAR	1	PSMD9_MOUSE	26S proteasome non-ATPase regulatory subunit 9 OS=Mus musculus GN=Psmd9 PE=1 SV=1	SP|Q9CR00|PSMD9_MOUSE	41724544	39593936	46028432	43803348	36349916	39706820	41652420	31822540	32928916	34169668	40311536	40532404	37098140
903.911	2	0.90857345, 0.91063654, 0.97268224, 0.97359675, 0.97420996	56.362	GIGMNEPLVDC[160.0307]EGYPR	1	PSMD9_MOUSE	26S proteasome non-ATPase regulatory subunit 9 OS=Mus musculus GN=Psmd9 PE=1 SV=1		96333472	72963056	87499960	86860840	92824192	83239448	102879712	100697456	89008880	92567856	98474024	92635248	99721616
645.329	2	0.8446929, 0.9780854, 0.98276794	60.603	AAAVSDIQDLMR	1	PSMD9_MOUSE	26S proteasome non-ATPase regulatory subunit 9 OS=Mus musculus GN=Psmd9 PE=1 SV=1	SP|Q9CR00|PSMD9_MOUSE	100638832	86489056	93682936	101050384	97523088	92449288	113609416	99027888	90720496	104931432	106146552	103568192	104758152
464.567	3	0.9333731, 0.9505346	27.306	HNIIC[160.0307]LQNDHK	1	PSMD9_MOUSE	26S proteasome non-ATPase regulatory subunit 9 OS=Mus musculus GN=Psmd9 PE=1 SV=1		34045788	31341618	25275088	32681312	37148804	29301224	35597812	33468070	34748988	32748456	29378708	37891808	30874680
469.72	2	0.94527495, 0.9761805, 0.9764458	18.56	n[43.0184]SGEDVPHR	1	PSMD9_MOUSE	26S proteasome non-ATPase regulatory subunit 9 OS=Mus musculus GN=Psmd9 PE=1 SV=1		53124116	48962180	47743288	59667936	50877420	49450200	60017364	56265684	53605500	62569592	55790464	59116284	58369092
622.846	2	0.91635114, 0.9440359, 0.9729607	22.803	RKEEIEAEIK	0.71	PSMD9_MOUSE	26S proteasome non-ATPase regulatory subunit 9 OS=Mus musculus GN=Psmd9 PE=1 SV=1	SP|Q9CR00|PSMD9_MOUSE	16906916	14785751	11514184	21810912	13035417	13870768	20000370	16215716	11800456	19751046	13871870	13384811	14293378
518.6144, 777.4176	2, 3	0.9078649, 0.92721254, 0.93098855, 0.9318936, 0.93198776, 0.9498251, 0.95507336, 0.9714444	51.887	KGVEGLIDIENPNR	1	HAP28_MOUSE	28 kDa heat- and acid-stable phosphoprotein OS=Mus musculus GN=Pdap1 PE=1 SV=1	SP|Q3UHX2|HAP28_MOUSE	152311760	120775768	114641040	143588864	149004560	134130056	147724640	146446736	135594960	138552624	142240384	141497552	144418096
543.296	2	0.8729348, 0.9748797	38.382	VTQLDLDGPK	1	HAP28_MOUSE	28 kDa heat- and acid-stable phosphoprotein OS=Mus musculus GN=Pdap1 PE=1 SV=1	SP|Q3UHX2|HAP28_MOUSE	70731400	82799504	93450864	93131256	98208368	88428672	94703344	82153912	83933632	97602984	82309216	86224544	99529744
405.23102, 607.3431	2, 3	0.5215398, 0.9622017, 0.9650117, 0.96531886, 0.96586657, 0.9697839, 0.97493815, 0.9773056	33.536	KVTQLDLDGPK	1	HAP28_MOUSE	28 kDa heat- and acid-stable phosphoprotein OS=Mus musculus GN=Pdap1 PE=1 SV=1	SP|Q3UHX2|HAP28_MOUSE	210183344	199217552	239981024	211911968	189985920	211776288	224594208	211785328	218444000	221315280	228990272	243947856	235166528
713.37	2	0.89056844, 0.96913856, 0.9705981, 0.9724842	58.565	GVEGLIDIENPNR	1	HAP28_MOUSE	28 kDa heat- and acid-stable phosphoprotein OS=Mus musculus GN=Pdap1 PE=1 SV=1	SP|Q3UHX2|HAP28_MOUSE	216043488	202500256	207967168	231015504	192955616	198378640	242070992	217185776	205181312	224912240	233134752	249335616	236158848
460.747	2	0.81791484, 0.9620345, 0.9721089, 0.9731106	32.14	MQSLSLNK	1	HAP28_MOUSE	28 kDa heat- and acid-stable phosphoprotein OS=Mus musculus GN=Pdap1 PE=1 SV=1	SP|Q3UHX2|HAP28_MOUSE	158482848	170899264	177368464	178362976	170379968	177931696	187191344	172815136	171649328	173498208	185838976	185429840	182213024
607.835	2	0.9415877, 0.9759491	35.705	KVTQ[129.0426]LDLDGPK	1	HAP28_MOUSE	28 kDa heat- and acid-stable phosphoprotein OS=Mus musculus GN=Pdap1 PE=1 SV=1		4742555	4217882	3766642	6336276	8796410	7421157	6468747	6.89854e+06	8.01424e+06	7.00289e+06	3591821	7.75965e+06	5224829
925.447	2	0.9388092, 0.9642058	49.909	QYTSPEEIDAQLQAEK	0.64	HAP28_MOUSE	28 kDa heat- and acid-stable phosphoprotein OS=Mus musculus GN=Pdap1 PE=1 SV=1	SP|Q3UHX2|HAP28_MOUSE	1.81242e+06	2.45033e+06	4022733	4.24339e+06	2098865	5357036	2.52402e+06	2.8768e+06	4016469	3169247	2.79548e+06	3221522	3.28637e+06
538.798	2	0.9491404, 0.96092486	26.984	RMQSLSLNK	1	HAP28_MOUSE	28 kDa heat- and acid-stable phosphoprotein OS=Mus musculus GN=Pdap1 PE=1 SV=1	SP|Q3UHX2|HAP28_MOUSE	15640682	15638674	14396296	14489424	13554628	16889058	18220876	20131772	14318714	13471852	17000774	15872600	12980858
684.6758, 1026.5103	2, 3	0.8871015, 0.9107173, 0.9259413, 0.94755787, 0.9565554, 0.95918965	46.417	DVTRPTITTSDEPDTLYK	1	RT10_MOUSE	28S ribosomal protein S10, mitochondrial OS=Mus musculus GN=Mrps10 PE=2 SV=1	SP|Q80ZK0|RT10_MOUSE	33554286	47261776	38539700	31216924	51808212	44604676	39567596	42393932	44223944	45250528	44413496	42289548	40968320
830.435	2	0.79084617, 0.91926587	84.647	AVLDSYEYFAVLAAK	1	RT10_MOUSE	28S ribosomal protein S10, mitochondrial OS=Mus musculus GN=Mrps10 PE=2 SV=1	SP|Q80ZK0|RT10_MOUSE	9675959	10800006	11802326	8482392	11236526	10497563	10014388	10283011	10464895	9556219	10536690	6245082	8727250
897.455	3	0.91751707, 0.9512682, 0.96363515, 0.96768576	58.649	TQIQQLPEHIKEPMWETVPEEK	1	RT10_MOUSE	28S ribosomal protein S10, mitochondrial OS=Mus musculus GN=Mrps10 PE=2 SV=1	SP|Q80ZK0|RT10_MOUSE	14570522	13123249	14143710	17607718	12605033	16878336	12595371	19980904	17186222	22662052	14662345	15800721	10813385
500.6231, 750.4302	2, 3	0.9084499, 0.9182605, 0.96486187, 0.96827585, 0.97045964	35.894	KGTGIAAQTAGIAAAAK	1	RT11_MOUSE	28S ribosomal protein S11, mitochondrial OS=Mus musculus GN=Mrps11 PE=2 SV=2	SP|Q9DCA2|RT11_MOUSE	18841990	17386834	12870852	19434912	12373358	18121370	17605740	14636605	15657790	16319589	16578056	12674760	12596073
390.2168, 584.82166	2, 3	0.90983385, 0.9129685, 0.95600855, 0.9621172, 0.96214765, 0.9691625	46.788	FEDVPIAHIK	1	RT11_MOUSE	28S ribosomal protein S11, mitochondrial OS=Mus musculus GN=Mrps11 PE=2 SV=2	SP|Q9DCA2|RT11_MOUSE	46546924	47878504	40613560	40626064	32874830	45042532	42888052	29886918	42280020	38904524	43851256	34581372	40754024
492.714	2	0.9746316, 0.97480893	19.975	ASC[160.0307]GTEGFR	1	RT11_MOUSE	28S ribosomal protein S11, mitochondrial OS=Mus musculus GN=Mrps11 PE=2 SV=2		11842696	13080926	17142640	11960823	11977540	17419604	13673223	13949979	14085546	14283973	14255604	13930168	13932057
399.23117, 598.3432	2, 3	0.9517686, 0.9630618, 0.96882164, 0.96938	27.328	LGPTEGRPQLK	0.61, 0.96	RT12_MOUSE	28S ribosomal protein S12, mitochondrial OS=Mus musculus GN=Mrps12 PE=2 SV=1	SP|O35680|RT12_MOUSE	16488169	23945450	22761880	17251142	17611892	21803120	18115404	13989654	22012222	12659042	19416928	19826060	16760045
814.901	2	0.8458464, 0.9517862, 0.96658164, 0.97016877	70.98	DLQEMAGDEIAALPR	1	RT14_MOUSE	28S ribosomal protein S14, mitochondrial OS=Mus musculus GN=Mrps14 PE=1 SV=1	SP|Q9CR88|RT14_MOUSE	22571360	27052100	29754238	20270204	21070516	28263164	20475644	18263494	26460482	28064438	28183084	26573810	28090782
574.24	2	0.9577752, 0.969099, 0.96971285	28.817	MAYEYADER	1	RT14_MOUSE	28S ribosomal protein S14, mitochondrial OS=Mus musculus GN=Mrps14 PE=1 SV=1	SP|Q9CR88|RT14_MOUSE	9908726	14170466	15438468	8.3548e+06	12799453	18837162	12133658	10179215	15108239	9699327	13960809	10957228	11537886
468.257	3	0.636902	36.587	HLADHGLLSGVQR	1	RT14_MOUSE	28S ribosomal protein S14, mitochondrial OS=Mus musculus GN=Mrps14 PE=1 SV=1	SP|Q9CR88|RT14_MOUSE	370100	6771877	6.5208e+06	1.26338e+06	1.9869e+06	2.72884e+06	2.26937e+06	1.57127e+06	3380241	833946	542793	2.14384e+06	6.6321e+06
529.759	2	0.975211	20.374	IVENPEDSR	1	RT15_MOUSE	28S ribosomal protein S15, mitochondrial OS=Mus musculus GN=Mrps15 PE=2 SV=2	SP|Q9DC71|RT15_MOUSE	13271832	14872886	11408875	13640303	8134803	14588862	11397349	11775373	11448782	13135961	12684958	12523869	11588301
790.881	2	0.86573744, 0.96134776, 0.96852934	31.809	NEGVPENPSNAVPEK	0.99	RT15_MOUSE	28S ribosomal protein S15, mitochondrial OS=Mus musculus GN=Mrps15 PE=2 SV=2	SP|Q9DC71|RT15_MOUSE	14873892	11187505	13501855	12560989	9242856	14140925	11060103	11338870	10813670	8020713	11778027	11492586	14281109
590.986, 885.9751	2, 3	0.9006226, 0.9372873, 0.9420258, 0.95494545	71.937	ELGVEYTLPPLHFQK	0.99, 1.0	RT15_MOUSE	28S ribosomal protein S15, mitochondrial OS=Mus musculus GN=Mrps15 PE=2 SV=2	SP|Q9DC71|RT15_MOUSE	22779034	22275442	23812266	21052848	17518214	20827450	21462044	20027378	20497136	25642010	24902370	22443128	21557940
664.401	2	0.9538298, 0.9597962, 0.9613445	79.555	TLEAQIIALTVR	1	RT15_MOUSE	28S ribosomal protein S15, mitochondrial OS=Mus musculus GN=Mrps15 PE=2 SV=2	SP|Q9DC71|RT15_MOUSE	25599460	28670052	26412738	21865770	26448218	32199140	21118050	28714196	27932838	24667784	25707210	21351262	24119352
539.735	2	0.95988774, 0.97237796	16.238	NYEEHMQK	1	RT15_MOUSE	28S ribosomal protein S15, mitochondrial OS=Mus musculus GN=Mrps15 PE=2 SV=2	SP|Q9DC71|RT15_MOUSE	427695	65499.2	4.07932e+06	931396	1.08279e+06	247999	785253	1458915	179903	282585	2.46493e+06	458033	1.24332e+06
613.303	3	0.9277968, 0.931255, 0.94968367, 0.97959155, 0.9796191	28.356	EKNEGVPENPSNAVPEK	0.99	RT15_MOUSE	28S ribosomal protein S15, mitochondrial OS=Mus musculus GN=Mrps15 PE=2 SV=2	SP|Q9DC71|RT15_MOUSE	21531420	17314928	15336129	11880528	15251589	18681546	14595806	11630146	17040450	16995274	18775500	16784114	16957810
566.313	2	0.9429928, 0.97884876	21.321	IKQEQLMNK	0.67	RT15_MOUSE	28S ribosomal protein S15, mitochondrial OS=Mus musculus GN=Mrps15 PE=2 SV=2	SP|Q9DC71|RT15_MOUSE	10344050	13611993	10446392	11536279	9216465	12610778	14948247	8608760	11693226	12776306	9889574	10527790	11321510
510.281	2	0.8658555, 0.94022906, 0.96515465, 0.97348624	51.309	ILSLEMASR	1	RT15_MOUSE	28S ribosomal protein S15, mitochondrial OS=Mus musculus GN=Mrps15 PE=2 SV=2	SP|Q9DC71|RT15_MOUSE	35402240	34094204	33925956	38483516	31763124	34458776	39598020	30387622	35835244	34759240	37865356	32980278	36753400
672.994	3	0.9346353, 0.960366, 0.9726231, 0.97584677, 0.9775807	54.677	FVEQLGSYDPLPNSHGEK	1	RT16_MOUSE	28S ribosomal protein S16, mitochondrial OS=Mus musculus GN=Mrps16 PE=2 SV=1	SP|Q9CPX7|RT16_MOUSE	40122824	36338260	48674120	37263596	35204268	44666208	32927394	30328188	34967608	33965684	36704460	42191304	32570504
508.93	3	0.81765264, 0.907313, 0.96273535, 0.97924566	43.38	LALGGC[160.0307]TNRPFYR	1	RT16_MOUSE	28S ribosomal protein S16, mitochondrial OS=Mus musculus GN=Mrps16 PE=2 SV=1		30926528	30376922	30441418	43510640	28304692	36247248	36621336	35681488	40058080	39713636	31951354	25500304	34598316
550.311	2	0.9440048, 0.94950503, 0.95275134	57.174	HELAEIIFK	1	RT17_MOUSE	28S ribosomal protein S17, mitochondrial OS=Mus musculus GN=Mrps17 PE=2 SV=1	SP|Q9CQE3|RT17_MOUSE	44910016	47125272	35666644	45689076	40081548	40913716	47037712	42176204	41067608	37726924	40645560	34018340	37120608
537.334	2	0.946741	73.115	LVLDPYLLK	1	RT17_MOUSE	28S ribosomal protein S17, mitochondrial OS=Mus musculus GN=Mrps17 PE=2 SV=1	SP|Q9CQE3|RT17_MOUSE	16522673	14972265	20357082	12841769	14760507	17456616	16815830	15576692	20938534	18818676	17614356	18563986	21085668
416.752	2	0.905327, 0.9231344	38.495	VIGTAMIK	1	RT17_MOUSE	28S ribosomal protein S17, mitochondrial OS=Mus musculus GN=Mrps17 PE=2 SV=1	SP|Q9CQE3|RT17_MOUSE	29780404	37090432	25822960	29893476	25489534	31665442	29043644	22354374	26997402	32232782	24700592	25284110	29091250
853.104	3	0.84527534, 0.9208385, 0.9567837, 0.9627005, 0.97763073	62.158	VIDPVTGKPC[160.0307]AGTAYLESPLSEPR	1	RT17_MOUSE	28S ribosomal protein S17, mitochondrial OS=Mus musculus GN=Mrps17 PE=2 SV=1		41123180	52997412	55088408	42707140	46936948	53791000	50846340	43900032	45553564	45969392	47844956	48633640	54544700
446.263	4	0.95551646, 0.9582792, 0.963083	76.931	LVLDPYLLKYFNKR	1	RT17_MOUSE	28S ribosomal protein S17, mitochondrial OS=Mus musculus GN=Mrps17 PE=2 SV=1	SP|Q9CQE3|RT17_MOUSE	10523517	7.7653e+06	3.2207e+06	9684119	5.39453e+06	7.20499e+06	6508684	6.15197e+06	4544631	2.43485e+06	5864883	2.22235e+06	4306802
536.315	2	0.95081484, 0.97404003	56.102	VGMAVGSPLLK	1	RT18A_MOUSE	28S ribosomal protein S18a, mitochondrial OS=Mus musculus GN=Mrps18a PE=2 SV=1	SP|Q99N85|RT18A_MOUSE	22608528	18952634	24008344	17343044	16091052	24247312	25765262	16283486	20421848	21525224	21930536	24378472	23348844
572.274	2	0.97473043, 0.977307, 0.978471	24.804	VAGNPC[160.0307]PIC[160.0307]R	1	RT18B_MOUSE	28S ribosomal protein S18b, mitochondrial OS=Mus musculus GN=Mrps18b PE=2 SV=1		26117648	28774562	28341440	31744482	22010266	25637804	25985328	21770884	26258882	28587304	29620070	28871434	29442724
905.445	2	0.96001494, 0.9629854	73.219	EC[160.0307]GLLSYYVPQVEPR	1	RT18B_MOUSE	28S ribosomal protein S18b, mitochondrial OS=Mus musculus GN=Mrps18b PE=2 SV=1		20143958	20309306	26111126	13964688	15867272	18000428	14479744	18896100	27140840	27902036	20515020	23189578	23996316
442.5301, 663.29156	2, 3	0.9409218, 0.95830196, 0.9614502, 0.9716809, 0.9732728, 0.973425	21.87	YLDSEEYHNR	1	RT18B_MOUSE	28S ribosomal protein S18b, mitochondrial OS=Mus musculus GN=Mrps18b PE=2 SV=1	SP|Q99N84|RT18B_MOUSE	32884342	39540848	31742504	33614448	27882192	29441454	34534504	29836068	38583292	33031522	28137254	38197052	31566140
457.227	3	0.8098242, 0.9341172, 0.96454865	40.959	YGSRPVWADYR	0.84	RT18B_MOUSE	28S ribosomal protein S18b, mitochondrial OS=Mus musculus GN=Mrps18b PE=2 SV=1	SP|Q99N84|RT18B_MOUSE	13376831	13369278	16770243	12922833	10164362	12370407	14664517	12906228	14115799	7.94642e+06	10868807	8912140	11383508
537.262	2	0.89792514, 0.96320754, 0.97802734	57.341	MGFMPVTYK	0.9	RT18C_MOUSE	28S ribosomal protein S18c, mitochondrial OS=Mus musculus GN=Mrps18c PE=2 SV=1	SP|Q8R2L5|RT18C_MOUSE	5.42482e+06	8350216	6.7081e+06	5287173	10174218	6917541	5449707	4887948	6.18292e+06	7.7772e+06	7091824	6.96728e+06	9674894
587.63	3	0.9031149, 0.925841, 0.9296528	63.935	MGFMPVTYKDPAYLK	1	RT18C_MOUSE	28S ribosomal protein S18c, mitochondrial OS=Mus musculus GN=Mrps18c PE=2 SV=1	SP|Q8R2L5|RT18C_MOUSE	26538692	22779492	24004868	18109932	15030029	23082316	18210512	15214334	19029254	20168996	20374022	16243921	21359136
443.234	2	0.96959615, 0.97467995, 0.9810105	20.257	HITGLC[160.0307]GK	1	RT18C_MOUSE	28S ribosomal protein S18c, mitochondrial OS=Mus musculus GN=Mrps18c PE=2 SV=1		11259597	18784852	22346694	14530795	13687944	17963884	14353856	16678374	20308468	9505534	16540153	14391166	20384212
609.286	2	0.9681637, 0.9729336, 0.9731833, 0.9742796, 0.9756217	19.139	GSEGSGTSPVPDK	1	RT02_MOUSE	28S ribosomal protein S2, mitochondrial OS=Mus musculus GN=Mrps2 PE=2 SV=1	SP|Q924T2|RT02_MOUSE	21300152	23284784	21230698	19578928	19961884	22744324	36371064	20783382	20805914	21244650	22940322	22874666	24079570
1086.51	2	0.9272205, 0.94295573, 0.96372074, 0.9749915	47.479	VTGAPVPAVSEPQDGDDFQSR	1	RT02_MOUSE	28S ribosomal protein S2, mitochondrial OS=Mus musculus GN=Mrps2 PE=2 SV=1	SP|Q924T2|RT02_MOUSE	23017082	13761625	24421992	22836842	21533922	19579386	21513280	19654318	22635636	20113752	19406600	18794264	23652572
637.305	2	0.69853586, 0.93380666, 0.96036166, 0.96617055	66.941	FMEPYIFGNR	1	RT02_MOUSE	28S ribosomal protein S2, mitochondrial OS=Mus musculus GN=Mrps2 PE=2 SV=1	SP|Q924T2|RT02_MOUSE	27181576	30817646	29516358	26638680	27400388	27416028	25673114	26056368	31798210	30123406	29832548	30110332	32416260
591.97723, 887.4622	2, 3	0.9309816, 0.9433646, 0.9468328, 0.9497206, 0.95554435, 0.966425	69.13	ILDTPLQHSDFFNVK	1	RT02_MOUSE	28S ribosomal protein S2, mitochondrial OS=Mus musculus GN=Mrps2 PE=2 SV=1	SP|Q924T2|RT02_MOUSE	61472116	52177048	55491288	56323136	50999908	57096844	60944728	48219612	63214204	56452324	52471816	57565376	63012124
452.784	2	0.9348606, 0.9536713	65.856	GIILFVSR	1	RT02_MOUSE	28S ribosomal protein S2, mitochondrial OS=Mus musculus GN=Mrps2 PE=2 SV=1	SP|Q924T2|RT02_MOUSE	14893583	15781316	16524522	13715265	11859123	16383008	15163017	14126138	12044717	12631487	15370310	10928670	9385511
709.399	2	0.830972, 0.93432885, 0.9482307, 0.95675886, 0.95805764, 0.96482694	64.021	ILTTDGLTEVISR	1	RT21_MOUSE	28S ribosomal protein S21, mitochondrial OS=Mus musculus GN=Mrps21 PE=2 SV=1	SP|P58059|RT21_MOUSE	45590272	66002436	66257744	51323832	41560492	71506072	49077620	49434076	58576260	56855964	61249456	59823124	53552572
514.239	2	0.518753, 0.9100527, 0.9766665	36.571	IYNMEMAR	1	RT21_MOUSE	28S ribosomal protein S21, mitochondrial OS=Mus musculus GN=Mrps21 PE=2 SV=1	SP|P58059|RT21_MOUSE	12986126	17846846	16436019	13677348	10129146	17792882	13956403	17777690	15370857	15930040	19214748	18078872	15201362
586.811	2	0.91509724, 0.9298502, 0.9457487	42.114	EQAAEGVDLIK	1	RT22_MOUSE	28S ribosomal protein S22, mitochondrial OS=Mus musculus GN=Mrps22 PE=2 SV=1	SP|Q9CXW2|RT22_MOUSE	37899728	45414284	42950212	42236028	34610856	46512280	44968592	31951128	35831620	42368320	41156564	43722352	47646208
621.341	2	0.908397	31.69	KPINDVLAEDK	1	RT22_MOUSE	28S ribosomal protein S22, mitochondrial OS=Mus musculus GN=Mrps22 PE=2 SV=1	SP|Q9CXW2|RT22_MOUSE	25198354	24457890	22629186	21785912	21001076	24864010	23439178	20877872	24636626	24031518	26049264	25772690	30697226
695.853	2	0.7880753, 0.9225845, 0.92304695, 0.92907286, 0.93351126	41.385	LMTQAQLEEATR	1	RT22_MOUSE	28S ribosomal protein S22, mitochondrial OS=Mus musculus GN=Mrps22 PE=2 SV=1	SP|Q9CXW2|RT22_MOUSE	39081852	42106560	44860836	38513700	41136888	42528360	37053204	34833044	43010000	37940348	42269188	45726880	40263180
504.63248, 504.6328	3	0.82883286, 0.8426017, 0.88639635, 0.8887799, 0.9626202	61.513	VLPPVIFKDENLK	0.92, 1.0	RT22_MOUSE	28S ribosomal protein S22, mitochondrial OS=Mus musculus GN=Mrps22 PE=2 SV=1	SP|Q9CXW2|RT22_MOUSE	42634928	40758600	42574012	41802528	38000636	50029908	35876748	37199884	41892696	37717888	37051352	45472424	36855968
542.2756, 812.9096	2, 3	0.9288045, 0.9311197, 0.9401402, 0.94132954, 0.9586756, 0.9622325, 0.97433656, 0.9796761	60.871	YVFTDISYNIPHR	1	RT22_MOUSE	28S ribosomal protein S22, mitochondrial OS=Mus musculus GN=Mrps22 PE=2 SV=1	SP|Q9CXW2|RT22_MOUSE	68705864	74345328	62591872	67765072	59506488	71646480	59402940	56840752	71552776	75948600	59206192	62958360	54415668
504.3	2	0.9507826, 0.96230143	63.486	VIQIYFPK	1	RT22_MOUSE	28S ribosomal protein S22, mitochondrial OS=Mus musculus GN=Mrps22 PE=2 SV=1	SP|Q9CXW2|RT22_MOUSE	39031112	37150024	38401080	43612624	38027520	37871208	46823836	35263912	43712496	38303280	46691760	40580912	36212320
440.00815, 586.34186	3, 4	0.82537764, 0.83166826, 0.8991154, 0.9133125, 0.913333, 0.9236213, 0.9240708, 0.93848044, 0.97468275	49.725	TFRPAIQPLKPPTYK	1	RT22_MOUSE	28S ribosomal protein S22, mitochondrial OS=Mus musculus GN=Mrps22 PE=2 SV=1	SP|Q9CXW2|RT22_MOUSE	59487592	75020328	67027020	56114308	66412776	74817904	54961532	53109032	70797976	70572384	64418592	69030888	66166072
502.767	2	0.95942366, 0.97309154	20.195	ILEGTETNK	0.74	RT22_MOUSE	28S ribosomal protein S22, mitochondrial OS=Mus musculus GN=Mrps22 PE=2 SV=1	SP|Q9CXW2|RT22_MOUSE	30493496	28798784	32123476	28556638	25923044	33340056	27910068	28139222	31704930	30962616	31372620	32761670	26768720
746.11316, 994.48175	3, 4	0.8719913, 0.93573964, 0.95946777, 0.96096945, 0.96255285, 0.9674967, 0.96797454, 0.9686134, 0.9720734, 0.97292525, 0.97431755, 0.975306	93.002	DLVDDATSLVQLYHMLHPDGQSAQEAK	1	RT22_MOUSE	28S ribosomal protein S22, mitochondrial OS=Mus musculus GN=Mrps22 PE=2 SV=1	SP|Q9CXW2|RT22_MOUSE	51159200	52454532	43711528	59652344	41221784	51032172	46523312	43419716	48616724	52741072	39472724	39135876	37334044
485.755	2	0.91901386, 0.93318576, 0.96661603	40.79	MPPVLEER	1	RT22_MOUSE	28S ribosomal protein S22, mitochondrial OS=Mus musculus GN=Mrps22 PE=2 SV=1	SP|Q9CXW2|RT22_MOUSE	39260420	48288304	50255944	44572360	38759736	51476800	43839088	39877640	48740076	49619700	41818744	43255400	45973380
471.55673, 706.83075	2, 3	0.7478059, 0.9528203, 0.9583728, 0.9613764, 0.96222454, 0.96670675	19.388	VHHQTYEDIDR	0.98, 1.0	RT22_MOUSE	28S ribosomal protein S22, mitochondrial OS=Mus musculus GN=Mrps22 PE=2 SV=1	SP|Q9CXW2|RT22_MOUSE	35544320	38638344	27713306	41640672	30663570	35402504	34101380	35973900	33980732	33728472	32291142	31346690	34965704
450.5554, 675.33014	2, 3	0.77872217, 0.9057322, 0.96118253, 0.964863, 0.9665618, 0.97410846	32.804	KPAFMDEEVQR	1	RT22_MOUSE	28S ribosomal protein S22, mitochondrial OS=Mus musculus GN=Mrps22 PE=2 SV=1	SP|Q9CXW2|RT22_MOUSE	36167596	47696844	46838260	37908868	41814612	42020852	34359588	35877216	40350720	43448840	39195160	43994192	44198592
547.796	2	0.84882176, 0.9644665, 0.9737566, 0.97739947	49.487	LETVGSVFSR	1	RT23_MOUSE	28S ribosomal protein S23, mitochondrial OS=Mus musculus GN=Mrps23 PE=2 SV=1	SP|Q8VE22|RT23_MOUSE	35942996	36744248	38217516	36102808	31973510	44360832	38676644	39456724	41204356	34079716	41022184	37911312	43407992
534.843	2	0.9651504, 0.96581185, 0.9662181, 0.97431695	70.591	ALLAEGIILR	1	RT23_MOUSE	28S ribosomal protein S23, mitochondrial OS=Mus musculus GN=Mrps23 PE=2 SV=1	SP|Q8VE22|RT23_MOUSE	65506860	67585744	73379024	67093160	69146064	70241464	65240708	68457208	73734192	66967740	73162856	62401956	70556520
708.986	3	0.92700064, 0.96352434, 0.97313654, 0.97718465	26.122	LQASSEGHEPQEDDDLAQR	1	RT23_MOUSE	28S ribosomal protein S23, mitochondrial OS=Mus musculus GN=Mrps23 PE=2 SV=1	SP|Q8VE22|RT23_MOUSE	21723158	14456996	17086146	28472924	13894877	13849357	21130120	21971692	12069182	17322646	27204594	18716024	22286208
452.24	3	0.92112744, 0.93437797, 0.9425275	60.358	EKPLWYDIYK	1	RT23_MOUSE	28S ribosomal protein S23, mitochondrial OS=Mus musculus GN=Mrps23 PE=2 SV=1	SP|Q8VE22|RT23_MOUSE	13603106	17536968	14288262	12416407	16376928	15973230	18858998	13981282	17217652	16069037	11732205	16169711	18468150
834.884	2	0.9471346, 0.9661846, 0.96654135	39.778	YTELQNLGETDEEK	1	RT23_MOUSE	28S ribosomal protein S23, mitochondrial OS=Mus musculus GN=Mrps23 PE=2 SV=1	SP|Q8VE22|RT23_MOUSE	8179603	5.20969e+06	10124452	5142862	10343812	11215001	9246578	11055412	11112601	11618031	12554054	9259325	10470239
606.806	2	0.86658865, 0.94440943, 0.97420216	74.22	AFDLFNPNFK	1	RT23_MOUSE	28S ribosomal protein S23, mitochondrial OS=Mus musculus GN=Mrps23 PE=2 SV=1	SP|Q8VE22|RT23_MOUSE	39504572	37043712	43227148	37870288	35479316	41973136	34465976	35371528	39207332	37042448	41111312	41055840	41589576
553.269	2	0.9512026, 0.9677687, 0.9734073	36.123	FFATYGSGQK	1	RT23_MOUSE	28S ribosomal protein S23, mitochondrial OS=Mus musculus GN=Mrps23 PE=2 SV=1	SP|Q8VE22|RT23_MOUSE	20802340	25944814	29183668	19807336	22202694	30741078	18506822	22574556	25623266	27195614	18966750	25019064	29384932
397.226	2	0.9184638, 0.9278792, 0.9369169	32.033	LFVETGK	0.97	RT23_MOUSE	28S ribosomal protein S23, mitochondrial OS=Mus musculus GN=Mrps23 PE=2 SV=1	SP|Q8VE22|RT23_MOUSE	16893640	15647544	23227954	9040776	11480627	13870799	16629251	13795741	22493436	17280804	13218735	13522917	16204156
443.587	3	0.8926926, 0.9536352	59.056	AFPPLREPVFR	0.93	RT23_MOUSE	28S ribosomal protein S23, mitochondrial OS=Mus musculus GN=Mrps23 PE=2 SV=1	SP|Q8VE22|RT23_MOUSE	12481352	7052240	5916022	10850723	9428254	11378382	14401604	9682788	7672288	11920468	17415486	7423927	14522880
496.774	2	0.9690849, 0.9706614, 0.9769719	61.973	TLEDVFLR	1	RT24_MOUSE	28S ribosomal protein S24, mitochondrial OS=Mus musculus GN=Mrps24 PE=2 SV=1	SP|Q9CQV5|RT24_MOUSE	25077618	35991152	34429956	26747672	30466988	37246144	32311390	27016822	27839256	33022962	30195228	33115954	36196960
686.374	2	0.9549573, 0.9726331	69.667	ANQVDIC[160.0307]ALVLR	0.96	RT24_MOUSE	28S ribosomal protein S24, mitochondrial OS=Mus musculus GN=Mrps24 PE=2 SV=1		11812987	17665944	13824046	12286826	14016555	18024324	11070507	13607820	14801298	14905308	13675408	14031160	12757580
511.803	2	0.9751725, 0.9793018	28.657	LHLQTVPSK	1	RT24_MOUSE	28S ribosomal protein S24, mitochondrial OS=Mus musculus GN=Mrps24 PE=2 SV=1	SP|Q9CQV5|RT24_MOUSE	10293120	13156510	12555939	11031020	11101910	12343360	9425720	7.50561e+06	14248453	9696160	11154585	12172251	12555437
964.479	2	0.8468139, 0.9007085, 0.93694806	92.584	FMMGTFPGC[160.0307]LADQIVLK	1	RT24_MOUSE	28S ribosomal protein S24, mitochondrial OS=Mus musculus GN=Mrps24 PE=2 SV=1		9526052	8512646	10510274	6904773	9306404	10704317	8027205	7201967	9659114	6.98578e+06	8144599	8688472	10101435
531.774	2	0.9571996, 0.95726067, 0.96361935	50.463	NMTPSPFLR	1	RT25_MOUSE	28S ribosomal protein S25, mitochondrial OS=Mus musculus GN=Mrps25 PE=1 SV=1	SP|Q9D125|RT25_MOUSE	26149274	42753708	31230968	38841580	31744320	35990752	28265218	29098532	34473288	30788672	34762100	31045762	36395248
425.743	2	0.8041437, 0.9414271, 0.9719826	34.31	TLQYLGR	0.6	RT25_MOUSE	28S ribosomal protein S25, mitochondrial OS=Mus musculus GN=Mrps25 PE=1 SV=1	SP|Q9D125|RT25_MOUSE	27445454	25847928	18503368	18870950	21129376	23517742	22503894	25743180	26284638	28960444	26602926	30701150	28960872
767.0245, 1150.0338	2, 3	0.9152141, 0.9505067, 0.9549004, 0.956297, 0.9574885, 0.95769835, 0.9593492, 0.97188205, 0.97349125	70.195	EC[160.0307]MC[160.0307]EVEGQVPC[160.0307]PGLVPLPK	1	RT25_MOUSE	28S ribosomal protein S25, mitochondrial OS=Mus musculus GN=Mrps25 PE=1 SV=1		29388068	30577612	26414280	28421480	26914854	25779090	26675226	22783444	25004762	25043622	30615796	27592068	37229584
944.449	2	0.7737108, 0.9253984, 0.95824695, 0.96251374	55.671	IMTVNYNTYGELGEGAR	0.99	RT25_MOUSE	28S ribosomal protein S25, mitochondrial OS=Mus musculus GN=Mrps25 PE=1 SV=1	SP|Q9D125|RT25_MOUSE	13675730	11903214	13011949	15636887	9337812	15282424	12211276	13041724	15998918	14170181	12318786	12675262	10675591
450.236	2	0.89200026, 0.9533466	24.447	EIMEHIK	0.66	RT25_MOUSE	28S ribosomal protein S25, mitochondrial OS=Mus musculus GN=Mrps25 PE=1 SV=1	SP|Q9D125|RT25_MOUSE;SP|Q8BMK5|CC184_MOUSE	5.13288e+06	10877822	12072114	9122152	9856696	9527810	7968681	8630151	13005264	10640896	8.24358e+06	12448367	7412010
672.68646, 1008.52576	2, 3	0.8550587, 0.9190565, 0.9479681, 0.9717272, 0.97459525, 0.97499925, 0.9756184	91.649	VQTPPAVDPAEFFVLTER	1	RT26_MOUSE	28S ribosomal protein S26, mitochondrial OS=Mus musculus GN=Mrps26 PE=2 SV=1	SP|Q80ZS3|RT26_MOUSE	47347976	45493288	51657316	48841892	50031984	45234816	41901840	36961900	49048396	48131580	55838596	53773352	55182396
692.875	2	0.960603	35.823	LQLEAQAQEVQK	1	RT26_MOUSE	28S ribosomal protein S26, mitochondrial OS=Mus musculus GN=Mrps26 PE=2 SV=1	SP|Q80ZS3|RT26_MOUSE	12665205	9423173	10532414	10435112	8669244	9805998	10707687	9958326	7293473	6537633	7863476	9689741	11501308
665.343	2	0.9583704, 0.9618702, 0.97758406	47.43	AQEEQAWVQLK	1	RT26_MOUSE	28S ribosomal protein S26, mitochondrial OS=Mus musculus GN=Mrps26 PE=2 SV=1	SP|Q80ZS3|RT26_MOUSE	22496410	27378288	25732930	25664152	20435696	28022844	22702208	24905828	23206118	24127998	27406556	29179188	30580790
484.746	2	0.9437872, 0.96941906, 0.9706374	37.17	SYNWAVTK	1	RT26_MOUSE	28S ribosomal protein S26, mitochondrial OS=Mus musculus GN=Mrps26 PE=2 SV=1	SP|Q80ZS3|RT26_MOUSE	25461260	26620932	25865340	23007008	24291196	26413456	25002026	24168448	28067158	28270320	25386878	27357198	21262674
501.261	2	0.8396524, 0.96726096, 0.9744531	26.789	IEEALDSPK	1	RT26_MOUSE	28S ribosomal protein S26, mitochondrial OS=Mus musculus GN=Mrps26 PE=2 SV=1	SP|Q80ZS3|RT26_MOUSE	22562556	25371372	16481862	20386944	15592890	17564332	24482812	23125974	19872514	22324008	19394068	19745786	17213298
460.226	2	0.9668622, 0.973576	43.407	ELMAWNR	1	RT26_MOUSE	28S ribosomal protein S26, mitochondrial OS=Mus musculus GN=Mrps26 PE=2 SV=1	SP|Q80ZS3|RT26_MOUSE	16990650	27255972	24466486	14337207	16161688	24203500	15560685	19118196	16363430	18050086	15170916	17580044	17984802
754.843	2	0.9224361, 0.9430979, 0.95924765	56.538	EDLDSAEYYLYK	1	RT27_MOUSE	28S ribosomal protein S27, mitochondrial OS=Mus musculus GN=Mrps27 PE=2 SV=1	SP|Q8BK72|RT27_MOUSE	27276554	31364920	37347648	28002996	31248412	34235148	31768280	30915096	38284180	31822390	27343128	33900464	30623258
600.348	2	0.9333676, 0.9686782, 0.97073203, 0.9766778	82.341	EVLDVLDGVLK	1	RT27_MOUSE	28S ribosomal protein S27, mitochondrial OS=Mus musculus GN=Mrps27 PE=2 SV=1	SP|Q8BK72|RT27_MOUSE	38178340	40401356	42174216	40634624	38263264	39819216	35002340	39716580	43087216	41570340	40538684	42609960	41732344
669.659	3	0.9154045, 0.9439918, 0.9486969, 0.96403456, 0.9724004	77.498	AVYHGMPLMWTPGYLDR	1	RT27_MOUSE	28S ribosomal protein S27, mitochondrial OS=Mus musculus GN=Mrps27 PE=2 SV=1	SP|Q8BK72|RT27_MOUSE	32012356	29648214	21515652	35465048	30040396	32449510	31556218	32782406	28604624	29450008	25865084	26852574	22789164
830.972	2	0.95909643, 0.96075845, 0.96223193, 0.9726678	86.15	VESESLLTLTTQLVK	1	RT27_MOUSE	28S ribosomal protein S27, mitochondrial OS=Mus musculus GN=Mrps27 PE=2 SV=1	SP|Q8BK72|RT27_MOUSE	20916376	24516028	28872658	22873598	27124510	27115774	22908412	29633762	29046600	24403792	26456058	30758244	27135954
610.848	2	0.95009077, 0.9605564	84.611	DFGASLLLSGLK	1	RT27_MOUSE	28S ribosomal protein S27, mitochondrial OS=Mus musculus GN=Mrps27 PE=2 SV=1	SP|Q8BK72|RT27_MOUSE	5680187	7.21801e+06	9810654	5533963	6602552	7.80725e+06	7151290	8127769	11283632	8486111	8.28922e+06	8584010	9530163
396.24332, 593.8614	2, 3	0.89880264, 0.96184415, 0.9641028, 0.9726438	44.351	KLPVSSLSISR	1	RT27_MOUSE	28S ribosomal protein S27, mitochondrial OS=Mus musculus GN=Mrps27 PE=2 SV=1	SP|Q8BK72|RT27_MOUSE	36735784	38172796	40798480	31910966	36501148	42573936	33306596	32071986	27599292	33498808	30664146	37508924	40755140
665.651	3	0.9487019, 0.9634785, 0.9665713	46.168	EKLPAC[160.0307]EAEDLATYEQK	1	RT27_MOUSE	28S ribosomal protein S27, mitochondrial OS=Mus musculus GN=Mrps27 PE=2 SV=1		32070424	36912408	39107404	31068976	36689220	35434216	31303284	27531612	36662720	40514816	31639486	38368572	37174588
473.248	2	0.8705191, 0.935913, 0.96896833	22.933	VASSPEDLK	1	RT27_MOUSE	28S ribosomal protein S27, mitochondrial OS=Mus musculus GN=Mrps27 PE=2 SV=1	SP|Q8BK72|RT27_MOUSE	24339094	26871384	25208142	30663074	22886296	23465794	29590830	24548146	25535800	28345868	27386242	27588434	24591168
631.308	3	0.86828995, 0.9238654, 0.9412877, 0.94515175	65.37	EKEEYHLADLASLMDK	1	RT27_MOUSE	28S ribosomal protein S27, mitochondrial OS=Mus musculus GN=Mrps27 PE=2 SV=1	SP|Q8BK72|RT27_MOUSE	26691686	31941974	17830676	28783682	26773598	26521500	25284202	23425530	21945170	20028986	18976196	17675362	15866749
479.58417, 718.87256	2, 3	0.802858, 0.8781842, 0.9446324	25.972	AKQEYQALSAAEK	0.82, 0.94	RT27_MOUSE	28S ribosomal protein S27, mitochondrial OS=Mus musculus GN=Mrps27 PE=2 SV=1	SP|Q8BK72|RT27_MOUSE	6.55371e+06	3.04808e+06	4297826	11949298	4967568	992423	6.3946e+06	5.64674e+06	3.53691e+06	11217140	6.45142e+06	4.1798e+06	5.62547e+06
423.729	2	0.946268	30.364	ALQVMER	1	RT27_MOUSE	28S ribosomal protein S27, mitochondrial OS=Mus musculus GN=Mrps27 PE=2 SV=1	SP|Q8BK72|RT27_MOUSE	16205416	16305655	17341044	12887029	15640366	16747652	16097814	13049815	18087880	18912692	16348818	15061933	21344968
461.243	2	0.8608907, 0.9432018, 0.96969944	31.018	FVDNIASR	1	RT27_MOUSE	28S ribosomal protein S27, mitochondrial OS=Mus musculus GN=Mrps27 PE=2 SV=1	SP|Q8BK72|RT27_MOUSE	32226554	30390036	34220064	27561318	28918236	35850144	28634722	27291144	35953164	31936844	29921490	30913542	30815262
497.751	2	0.91561556, 0.9497217, 0.97784257	39.91	SGGFASALER	1	RT28_MOUSE	28S ribosomal protein S28, mitochondrial OS=Mus musculus GN=Mrps28 PE=2 SV=1	SP|Q9CY16|RT28_MOUSE	35314388	37203948	31046642	30324774	24560194	33042514	31409976	28174946	32166532	31941990	30957196	33550696	28161184
530.306	2	0.93679965, 0.9450968, 0.9735328	60.465	LLDLELTSR	0.78	RT28_MOUSE	28S ribosomal protein S28, mitochondrial OS=Mus musculus GN=Mrps28 PE=2 SV=1	SP|Q9CY16|RT28_MOUSE	39738976	40147032	30245990	35750840	25290812	37034132	38475148	33865696	32802816	35227704	27932092	30446512	28291486
564.2996, 845.9462	2, 3	0.9472151, 0.95315456, 0.9538705, 0.96018016, 0.96467555, 0.9724873, 0.97673935	67.41	LESPKPVESFASMLR	1	RT28_MOUSE	28S ribosomal protein S28, mitochondrial OS=Mus musculus GN=Mrps28 PE=2 SV=1	SP|Q9CY16|RT28_MOUSE	58270696	47400540	39197500	53315720	44594976	43755824	47929412	43732360	42892552	51017596	50432968	55098992	47214188
753.854	2	0.91435623, 0.9570047, 0.97208744, 0.97255135	41.963	FLSNC[160.0307]NPEQLER	1	RT29_MOUSE	28S ribosomal protein S29, mitochondrial OS=Mus musculus GN=Dap3 PE=2 SV=1		51292472	45481672	41358924	49321892	41756856	43412608	49070512	35286668	43951580	53990196	42451808	46969496	43080664
721.386	2	0.95935416, 0.97286254, 0.97306	61.634	GSPLGEVVEQGLTR	1	RT29_MOUSE	28S ribosomal protein S29, mitochondrial OS=Mus musculus GN=Dap3 PE=2 SV=1	SP|Q9ER88|RT29_MOUSE	52324292	40420596	38292704	48387536	43915172	43604236	48691268	40221668	42510396	47474760	43559760	45767904	43708796
414.56775, 621.34827	2, 3	0.9534614, 0.9553442, 0.9718898, 0.9746664	50.101	TAYLPHELLGK	1	RT29_MOUSE	28S ribosomal protein S29, mitochondrial OS=Mus musculus GN=Dap3 PE=2 SV=1	SP|Q9ER88|RT29_MOUSE	24399324	24793036	29145038	20367556	25614468	27175472	28082134	26365190	29476300	32189180	26473296	29577508	29809346
568.993, 852.9857	2, 3	0.7788579, 0.84404105, 0.92677146, 0.93822664, 0.94855994, 0.94882643, 0.95623183, 0.962985	71.661	TLIAPEELSLVHNLR	1	RT29_MOUSE	28S ribosomal protein S29, mitochondrial OS=Mus musculus GN=Dap3 PE=2 SV=1	SP|Q9ER88|RT29_MOUSE	81749968	70366768	76131808	91443272	75614424	94588400	90869976	67269816	79603792	80409768	86977264	81914976	86623584
717.867	2	0.9626817, 0.9651461, 0.97683996	68.847	FDQPLEASTWLK	1	RT29_MOUSE	28S ribosomal protein S29, mitochondrial OS=Mus musculus GN=Dap3 PE=2 SV=1	SP|Q9ER88|RT29_MOUSE	48631896	44230312	45182548	47860340	41824904	41534916	46633536	40192280	41234312	46732056	34111872	51136256	45866288
443.24	2	0.97703964, 0.9776797	39.886	YLLYGEK	1	RT29_MOUSE	28S ribosomal protein S29, mitochondrial OS=Mus musculus GN=Dap3 PE=2 SV=1	SP|Q9ER88|RT29_MOUSE	33596960	27999070	27462752	32544816	23016136	27667884	30273896	23387806	23500780	26897010	32728258	31027768	34173608
513.592	3	0.9565613, 0.96134853, 0.97431344	33.674	WQATVHAAPSVDEK	1	RT30_MOUSE	28S ribosomal protein S30, mitochondrial OS=Mus musculus GN=Mrps30 PE=2 SV=1	SP|Q9D0G0|RT30_MOUSE	13320874	16662516	14183258	11049506	12358632	18093888	14984952	11121809	14405033	10415183	14842702	13520656	10895240
585.33	2	0.8968389, 0.9149556, 0.9187253	49.057	DLEVVATPVAR	1	RT30_MOUSE	28S ribosomal protein S30, mitochondrial OS=Mus musculus GN=Mrps30 PE=2 SV=1	SP|Q9D0G0|RT30_MOUSE	26501702	33037760	30440178	28684676	26577030	30226752	34794008	24121292	28224488	30609902	32311358	29948122	32219848
543.275	2	0.92330354, 0.93333673, 0.97154194, 0.97222275	72.491	SVDFYWLR	1	RT30_MOUSE	28S ribosomal protein S30, mitochondrial OS=Mus musculus GN=Mrps30 PE=2 SV=1	SP|Q9D0G0|RT30_MOUSE	17661794	24774840	21948704	24372560	17341872	19287076	16673682	17538564	21165530	20430656	19752998	18937944	19867502
644.823	2	0.85999805, 0.9233464, 0.95370907	34.421	EDGAQLLASQEK	1	RT30_MOUSE	28S ribosomal protein S30, mitochondrial OS=Mus musculus GN=Mrps30 PE=2 SV=1	SP|Q9D0G0|RT30_MOUSE	10288120	6.7526e+06	7572190	4.9225e+06	6164548	5.99298e+06	9070950	5.23982e+06	8.1663e+06	8498102	12691799	12570680	9904719
451.24	2	0.64072466, 0.9571155, 0.97175616	19.604	ASATAPEVR	1	RT30_MOUSE	28S ribosomal protein S30, mitochondrial OS=Mus musculus GN=Mrps30 PE=2 SV=1	SP|Q9D0G0|RT30_MOUSE	20076722	14584404	14825906	15227730	14429133	15546724	16629235	12846236	13087724	14794383	16725142	13321515	14958098
547.7479, 729.99475	3, 4	0.87470526, 0.9038254, 0.9334727, 0.9585164, 0.9638156, 0.96750945, 0.97784626	49.73	TADPC[160.0307]C[160.0307]YGHTQFHLIPDR	0.93, 1.0	RT30_MOUSE	28S ribosomal protein S30, mitochondrial OS=Mus musculus GN=Mrps30 PE=2 SV=1		17782888	22812188	23689152	18988132	16227395	20884696	20983282	20197996	20950094	12731484	19323914	16966558	22168164
391.219	2	0.9018283, 0.9613185, 0.9795372	20.518	GHIDALR	1	RT30_MOUSE	28S ribosomal protein S30, mitochondrial OS=Mus musculus GN=Mrps30 PE=2 SV=1	SP|Q9D0G0|RT30_MOUSE	6695181	10325263	12214465	9283884	7.71932e+06	10993783	9845425	10591976	10131755	4.84444e+06	12383031	9167902	12422184
707.862	2	0.8784866, 0.9458251	28.205	VDQSVPANEISQK	1	RT31_MOUSE	28S ribosomal protein S31, mitochondrial OS=Mus musculus GN=Mrps31 PE=2 SV=1	SP|Q61733|RT31_MOUSE	10467402	12345267	7127540	11373632	9466374	11963088	11227624	10894946	12204282	10648315	11353066	13744748	12076808
397.226	2	0.6067768, 0.9110526, 0.9120466	46.346	LSIFADK	1	RT31_MOUSE	28S ribosomal protein S31, mitochondrial OS=Mus musculus GN=Mrps31 PE=2 SV=1	SP|Q61733|RT31_MOUSE	27976612	23861546	25428744	27473702	29033666	31115308	27751718	27945724	27385522	29887934	30493190	28989360	33121856
415.25507, 415.2551	2	0.9036662, 0.91930306, 0.9739688, 0.9755614, 0.9776512, 0.98103744	75.274	DLLDLIK	0.6	RT31_MOUSE	28S ribosomal protein S31, mitochondrial OS=Mus musculus GN=Mrps31 PE=2 SV=1	SP|Q4VA53|PDS5B_MOUSE;SP|Q61733|RT31_MOUSE	23506476	27177914	37718432	21918580	30442088	32108344	24266838	27175840	39278640	35063572	33872704	35481852	37681068
820.72473, 1230.5847	2, 3	0.9114247, 0.9431872, 0.94552934, 0.9559008, 0.9726331, 0.97512525, 0.9754951, 0.97555953, 0.97807235, 0.9799604	84.193	AFADEPPEPEASPSLWEIEFAK	1	RT31_MOUSE	28S ribosomal protein S31, mitochondrial OS=Mus musculus GN=Mrps31 PE=2 SV=1	SP|Q61733|RT31_MOUSE	61243116	57912304	63875704	55370100	63846228	61670216	48302788	57638896	63315836	63553564	66568804	65718420	65394804
794.118	4	0.81138927, 0.8313855, 0.84693456, 0.8552413, 0.9382776	80.019	LWEFPVNNEAGLDDDGSEFHEHIFLDK	1	RT31_MOUSE	28S ribosomal protein S31, mitochondrial OS=Mus musculus GN=Mrps31 PE=2 SV=1	SP|Q61733|RT31_MOUSE	13344196	7.7738e+06	2.95027e+06	10669151	6780891	6211309	8.03408e+06	11917481	5.88734e+06	4089488	2.99665e+06	4.09349e+06	3.34754e+06
473.764	2	0.96387327, 0.9647165	30.061	VDLSTANVK	0.78	RT31_MOUSE	28S ribosomal protein S31, mitochondrial OS=Mus musculus GN=Mrps31 PE=2 SV=1	SP|Q61733|RT31_MOUSE	19660566	19710288	22230124	17128026	18790440	19400044	20357726	20071848	27132300	20699614	23210702	19577370	21842902
659.374	2	0.9029814, 0.9725677	63.147	VVSLFSEQPLAK	1	RT33_MOUSE	28S ribosomal protein S33, mitochondrial OS=Mus musculus GN=Mrps33 PE=2 SV=1	SP|Q9D2R8|RT33_MOUSE	24953074	30194112	30714964	16847204	22155400	31212890	20706760	23257256	21034684	21625564	24889288	22144404	25272178
723.816	2	0.9654526, 0.9716098	16.129	DEHQDFKDEQR	0.93	RT33_MOUSE	28S ribosomal protein S33, mitochondrial OS=Mus musculus GN=Mrps33 PE=2 SV=1	SP|Q9D2R8|RT33_MOUSE	1.3518e+06	3.04176e+06	2.95161e+06	2.04009e+06	2.2727e+06	1.83886e+06	2.1882e+06	1.64133e+06	2.69414e+06	2372945	1.72632e+06	2.1715e+06	2.14144e+06
396.224	2	0.9613151, 0.9705274	33.549	IFGEVAR	0.69	RT33_MOUSE	28S ribosomal protein S33, mitochondrial OS=Mus musculus GN=Mrps33 PE=2 SV=1	SP|Q9D2R8|RT33_MOUSE	36447920	42601632	41062760	30928996	32422292	38188344	41539084	37607500	39554468	37397404	42249936	39170580	44107040
626.627	3	0.81611085, 0.9526221, 0.9540686, 0.96521795	40.366	HEEEAFTAFTAKPEDR	1	RT34_MOUSE	28S ribosomal protein S34, mitochondrial OS=Mus musculus GN=Mrps34 PE=2 SV=1	SP|Q9JIK9|RT34_MOUSE	30262560	46658288	41040644	34709532	36355360	31495914	37059948	32645886	34317288	38288672	34341476	40635660	31901000
547.941	3	0.968865, 0.97453177, 0.9746693	24.586	VRPDYTAQNLDHGR	1	RT34_MOUSE	28S ribosomal protein S34, mitochondrial OS=Mus musculus GN=Mrps34 PE=2 SV=1	SP|Q9JIK9|RT34_MOUSE	28186954	37347508	33558352	32792680	28416626	34368508	29379164	28741034	32283252	36073904	30441086	29889178	32475316
556.27734, 741.3659	3, 4	0.8554811, 0.8763466, 0.9426737, 0.9575217, 0.96460825, 0.9651287, 0.97278225, 0.9776846	57.167	DSQLYALDYETLTRPHSGR	0.99, 1.0	RT34_MOUSE	28S ribosomal protein S34, mitochondrial OS=Mus musculus GN=Mrps34 PE=2 SV=1	SP|Q9JIK9|RT34_MOUSE	40525532	45054084	41655376	28854414	33083932	48854232	36688792	32218804	37980012	31893744	32194392	31255702	33032036
436.771	2	0.9202127, 0.95610356	69.126	LPLFGLGR	1	RT34_MOUSE	28S ribosomal protein S34, mitochondrial OS=Mus musculus GN=Mrps34 PE=2 SV=1	SP|Q9JIK9|RT34_MOUSE	1.87487e+06	3.53336e+06	3.69779e+06	1.53707e+06	4684264	5032590	3.13542e+06	5.17847e+06	8474892	5400683	3.65232e+06	5434435	3299516
468.271	2	0.91933185, 0.9316754, 0.9468585	73.305	AWGILTFK	1	RT34_MOUSE	28S ribosomal protein S34, mitochondrial OS=Mus musculus GN=Mrps34 PE=2 SV=1	SP|Q9JIK9|RT34_MOUSE	30148822	30921956	28506114	23739930	26947302	37323808	28471520	23992382	35324352	25837084	29410472	27903598	32270560
402.226	2	0.8968579, 0.92544705, 0.97217363	34.89	AMILAER	1	RT34_MOUSE	28S ribosomal protein S34, mitochondrial OS=Mus musculus GN=Mrps34 PE=2 SV=1	SP|Q9JIK9|RT34_MOUSE	15607541	25300970	23011122	16113604	19417270	24344158	20563284	19848676	20025026	18806984	19515708	19707738	22052144
393.248	2	0.7621928, 0.9113447, 0.9658635	38.836	LIAELAR	1	RT34_MOUSE	28S ribosomal protein S34, mitochondrial OS=Mus musculus GN=Mrps34 PE=2 SV=1	SP|Q9JIK9|RT34_MOUSE	16910446	22727812	24387356	14641026	20237512	20501244	18719664	21227010	27732684	21655468	21918710	19877694	25369848
502.56625, 753.3456	2, 3	0.8961195, 0.9137392, 0.95609087, 0.959768, 0.9607837, 0.9660376, 0.9758154	48.433	EIEQVMYHDWR	1	RT34_MOUSE	28S ribosomal protein S34, mitochondrial OS=Mus musculus GN=Mrps34 PE=2 SV=1	SP|Q9JIK9|RT34_MOUSE	23752574	35321872	36818748	35555424	34261008	40904780	40985328	26867786	32303740	30701114	36287940	37554412	35510672
388.52698, 582.2871	2, 3	0.51715386, 0.8517928, 0.92530084, 0.9539434, 0.95629996	37.289	MRPWDYPAK	0.95, 0.97	RT34_MOUSE	28S ribosomal protein S34, mitochondrial OS=Mus musculus GN=Mrps34 PE=2 SV=1	SP|Q9JIK9|RT34_MOUSE	28379634	33731472	24857164	28791328	31314504	31478408	27822118	23922228	24454368	27614920	36398800	37453364	27425774
603.322	2	0.89600813, 0.9717615, 0.9737043	45.954	ATDVLTITTDR	1	RT35_MOUSE	28S ribosomal protein S35, mitochondrial OS=Mus musculus GN=Mrps35 PE=2 SV=2	SP|Q8BJZ4|RT35_MOUSE	29557720	31413564	32107804	26752064	29323814	30533874	28452448	22668032	27640988	34344832	28547844	30611268	29502784
404.55072, 606.3227	2, 3	0.6092848, 0.96398515, 0.96648943, 0.96800256, 0.97142583	30.135	LSSLNLDNHAK	0.93, 1.0	RT35_MOUSE	28S ribosomal protein S35, mitochondrial OS=Mus musculus GN=Mrps35 PE=2 SV=2	SP|Q8BJZ4|RT35_MOUSE	31166930	37060324	29389956	23551252	28241430	35522740	27290376	33235242	29572942	27741506	35557028	27340578	32637642
405.5003, 540.3314	3, 4	0.7972988, 0.85135716, 0.8570464, 0.8621897, 0.89875424, 0.9357539	68.706	IPNFLHLTPVAIKR	1	RT35_MOUSE	28S ribosomal protein S35, mitochondrial OS=Mus musculus GN=Mrps35 PE=2 SV=2	SP|Q8BJZ4|RT35_MOUSE	19515144	22829660	27803146	25857416	23998674	23006394	23818110	21652976	25236210	21971686	22745506	26064198	24778326
582.30743, 872.9573	2, 3	0.95383066, 0.9670978, 0.97058463, 0.97163415, 0.97481304, 0.9769161	36.913	AAESSVAPSREELLGTK	0.95, 1.0	RT35_MOUSE	28S ribosomal protein S35, mitochondrial OS=Mus musculus GN=Mrps35 PE=2 SV=2	SP|Q8BJZ4|RT35_MOUSE	37570744	41760760	39525092	37453296	29351136	30041790	35681988	28105148	28726200	37418848	32166654	39737016	34046472
1068.97	4	0.8209705, 0.9425132, 0.96561396, 0.9685954, 0.9688475, 0.9713726, 0.97723854	82.154	DFC[160.0307]TEWPAALDSDEKC[160.0307]EEHFPVEIDTADYVSSGPSIR	1	RT35_MOUSE	28S ribosomal protein S35, mitochondrial OS=Mus musculus GN=Mrps35 PE=2 SV=2		23682024	28528144	11580126	24709282	20476138	25206938	24286194	22250758	20734242	14705624	14248711	9191139	11077242
846.933	2	0.87227803, 0.923494, 0.9530788, 0.96761006	86.909	SSSENSVLQTLLQMR	1	RT35_MOUSE	28S ribosomal protein S35, mitochondrial OS=Mus musculus GN=Mrps35 PE=2 SV=2	SP|Q8BJZ4|RT35_MOUSE	26700778	30864430	31193340	28855392	29534886	31026390	27591478	30829850	27978802	31598562	30237676	28607864	26856872
488.298	3	0.96549064, 0.9713892	77.841	IPNFLHLTPVAIK	1	RT35_MOUSE	28S ribosomal protein S35, mitochondrial OS=Mus musculus GN=Mrps35 PE=2 SV=2	SP|Q8BJZ4|RT35_MOUSE	3.56047e+06	3.53204e+06	4231829	2711975	3037245	3787723	4.65943e+06	4340371	5601290	4406461	4.10949e+06	6233459	5.43168e+06
995.832	3	0.78737605, 0.9651467, 0.96880215, 0.9744818, 0.97664845, 0.9771771, 0.9791643	83.454	MDTDQDWPSVYPTAAPFKPSAVPLPVR	1	RT35_MOUSE	28S ribosomal protein S35, mitochondrial OS=Mus musculus GN=Mrps35 PE=2 SV=2	SP|Q8BJZ4|RT35_MOUSE	67172408	66978892	77836904	69650832	67568648	76161648	63379592	65064588	66113484	74186392	72720648	73253432	66457004
458.261	2	0.9450269, 0.9764784	44.087	EGNLELLK	1	RT35_MOUSE	28S ribosomal protein S35, mitochondrial OS=Mus musculus GN=Mrps35 PE=2 SV=2	SP|Q8BJZ4|RT35_MOUSE	10007938	12347004	18622220	8718701	9928582	8471322	11152194	10657851	14571142	16798952	13431912	14938632	13792983
835.685	3	0.7732756, 0.86512315, 0.8774059, 0.9495703	58.768	TEDWENSKTEEDMDEYVWAK	1	RT35_MOUSE	28S ribosomal protein S35, mitochondrial OS=Mus musculus GN=Mrps35 PE=2 SV=2	SP|Q8BJZ4|RT35_MOUSE	9752939	12446908	4.41044e+06	13110362	5990407	12073411	13468647	5435762	5465686	5180553	5685426	10731176	2.58066e+06
584.8017, 779.39954	3, 4	0.8805433, 0.8913564, 0.95578045, 0.95758796, 0.9656378, 0.9659241, 0.9686697, 0.976732	44.7	LSASEALGSAALPSHSSAISQHSK	1	RT36_MOUSE	28S ribosomal protein S36, mitochondrial OS=Mus musculus GN=Mrps36 PE=1 SV=1	SP|Q9CQX8|RT36_MOUSE	87966400	72829504	72058976	71471824	60701920	70506464	73913696	53552604	64216912	56810944	62564552	69664104	66329620
736.372	3	0.7608345, 0.8284425, 0.9328565, 0.9369368, 0.96859133, 0.97052926, 0.977112, 0.9775751	60.655	GSTSPDLLMHQGPPDTAEIIK	1	RT36_MOUSE	28S ribosomal protein S36, mitochondrial OS=Mus musculus GN=Mrps36 PE=1 SV=1	SP|Q9CQX8|RT36_MOUSE	81635648	87963496	83351248	86789160	76014608	88993672	84480504	72994656	82556960	79998496	88631208	91734032	87597904
420.461	5	0.7667424, 0.89001113, 0.93895197, 0.94241244	44.862	VVQVVKPHAPLIKFPNRR	1	RT36_MOUSE	28S ribosomal protein S36, mitochondrial OS=Mus musculus GN=Mrps36 PE=1 SV=1	SP|Q9CQX8|RT36_MOUSE	36867104	21792844	8.35897e+06	45739132	23578960	21111004	26384450	25342178	14181868	27401096	22119264	28413320	23393794
683.822	2	0.89351124, 0.9642195	31.618	EPEPEPEVPDTK	0.99	RT05_MOUSE	28S ribosomal protein S5, mitochondrial OS=Mus musculus GN=Mrps5 PE=2 SV=1	SP|Q99N87|RT05_MOUSE	19312278	28757048	26684734	19879022	20128170	27550424	26665874	21362308	27942492	28617868	24779956	24974578	24149288
487.257	2	0.9752854, 0.9778681	20.318	GALAETGAGAR	1	RT05_MOUSE	28S ribosomal protein S5, mitochondrial OS=Mus musculus GN=Mrps5 PE=2 SV=1	SP|Q99N87|RT05_MOUSE	19661882	23995536	21935234	18743118	15766976	22802076	18980956	14329258	20263852	21513458	20535016	21571482	18731350
654.344	3	0.75267315, 0.8428609, 0.8501306, 0.9712634	60.591	EEC[160.0307]GPLPIVVASPHGALSK	1	RT05_MOUSE	28S ribosomal protein S5, mitochondrial OS=Mus musculus GN=Mrps5 PE=2 SV=1		13218484	25835308	31641262	16570710	13224559	23878380	23407992	18745608	21564592	20026132	24800018	23034302	22210692
770.948	2	0.96262693, 0.968921	97.502	SGFLWPGLNVPLIK	0.99	RT05_MOUSE	28S ribosomal protein S5, mitochondrial OS=Mus musculus GN=Mrps5 PE=2 SV=1	SP|Q99N87|RT05_MOUSE	11142961	12415265	12767758	8400885	7832436	9735757	8477502	5722927	11820938	10730532	7761567	9266403	11420196
529.936	3	0.77598226, 0.9162425	50.623	YEGHTIFHDISLR	0.92	RT05_MOUSE	28S ribosomal protein S5, mitochondrial OS=Mus musculus GN=Mrps5 PE=2 SV=1	SP|Q99N87|RT05_MOUSE	7848726	2.1034e+06	0	4476914	5005257	286611	8.37825e+06	3.43754e+06	1.53997e+06	2.66589e+06	3866755	1.77721e+06	1.05895e+06
415.23	2	0.976041	22.709	GQIIGEGR	0.63	RT05_MOUSE	28S ribosomal protein S5, mitochondrial OS=Mus musculus GN=Mrps5 PE=2 SV=1	SP|Q99N87|RT05_MOUSE	8434004	14769798	13903634	10789925	11428558	14391155	11417429	8529256	10009071	13939628	10981563	11697844	11695411
452.232	2	0.92126465, 0.94543415, 0.9567861	42.41	LDWQDVK	1	RT05_MOUSE	28S ribosomal protein S5, mitochondrial OS=Mus musculus GN=Mrps5 PE=2 SV=1	SP|Q99N87|RT05_MOUSE	15737301	22298944	22265994	19053130	11432820	19335328	15384577	8735907	15525326	18432856	12994870	15929401	17035498
447.248	2	0.8856246, 0.9540378, 0.958182	62.613	SVWFNLK	1	RT05_MOUSE	28S ribosomal protein S5, mitochondrial OS=Mus musculus GN=Mrps5 PE=2 SV=1	SP|Q99N87|RT05_MOUSE	12504637	18322674	20615908	11488437	9770073	15453565	13290085	10429260	13424379	10851577	13196771	12086147	14149648
423.747	2	0.90928066, 0.943537	41.097	AIITIC[160.0307]R	1	RT05_MOUSE	28S ribosomal protein S5, mitochondrial OS=Mus musculus GN=Mrps5 PE=2 SV=1		14691365	23789760	19883694	23248380	17625678	21266740	13361391	19023620	22338014	20349994	15721639	21162402	20461346
529.291	2	0.9641418, 0.97800523	26.195	SGVVQNIGQR	1	RT05_MOUSE	28S ribosomal protein S5, mitochondrial OS=Mus musculus GN=Mrps5 PE=2 SV=1	SP|Q99N87|RT05_MOUSE	10970116	13246932	11526606	10889373	7839074	12602882	11844492	9827631	9236442	14045884	12528704	8409654	11571592
478.769	2	0.927426	40.959	GLHVVEFR	0.99	RT05_MOUSE	28S ribosomal protein S5, mitochondrial OS=Mus musculus GN=Mrps5 PE=2 SV=1	SP|Q99N87|RT05_MOUSE	3.52258e+06	5257756	10183549	4.57697e+06	4.65161e+06	5416346	4291949	6236560	5.88774e+06	4.63353e+06	9639707	4996324	6.34785e+06
435.751	2	0.837331	38.795	GLFHGLAR	1	RT05_MOUSE	28S ribosomal protein S5, mitochondrial OS=Mus musculus GN=Mrps5 PE=2 SV=1	SP|Q99N87|RT05_MOUSE	14638439	2.57737e+06	628591	5023221	5371927	1.88234e+06	5567710	2.02486e+06	3.29852e+06	8435597	7.29214e+06	3993976	2.94186e+06
531.766	2	0.930008	25.2	VEATMVEQR	1	RT05_MOUSE	28S ribosomal protein S5, mitochondrial OS=Mus musculus GN=Mrps5 PE=2 SV=1	SP|Q99N87|RT05_MOUSE	17136122	13860931	17101854	16420041	11092452	18037012	16023833	9974382	15846407	14736513	15468211	13951195	16844918
742.868	2	0.9240283, 0.94241714, 0.97447914, 0.97504187	59.388	EC[160.0307]DGIVPVPLEEK	1	RT06_MOUSE	28S ribosomal protein S6, mitochondrial OS=Mus musculus GN=Mrps6 PE=2 SV=3		86157432	84387896	81818776	80520944	76600832	77457640	92734752	72839144	80243784	84247024	81042184	82299984	85329528
482.742	2	0.9229199, 0.926108, 0.9772482	41.913	TIESLMDR	0.98	RT06_MOUSE	28S ribosomal protein S6, mitochondrial OS=Mus musculus GN=Mrps6 PE=2 SV=3	SP|P58064|RT06_MOUSE	13194388	12006696	12345676	10663858	14756795	13132004	8147243	13511496	16311617	14038766	15172624	15420082	16748042
423.25046, 634.3721	2, 3	0.87898135, 0.9444125, 0.97545683, 0.9771901, 0.9777352, 0.9797264	46.741	DIDVVRPNIVK	1	RT06_MOUSE	28S ribosomal protein S6, mitochondrial OS=Mus musculus GN=Mrps6 PE=2 SV=3	SP|P58064|RT06_MOUSE	82488456	61671108	44905172	67745016	47677900	51881936	66767944	47667836	49397688	56719544	61011408	60598556	52555272
459.238	2	0.9585236, 0.9682137	29.659	NLESLGER	0.6	RT06_MOUSE	28S ribosomal protein S6, mitochondrial OS=Mus musculus GN=Mrps6 PE=2 SV=3	SP|P58064|RT06_MOUSE	41915976	41940864	37571860	40072044	39576428	42375352	41740504	36100224	42248064	39501088	38054024	42769696	43476744
882.954	2	0.972696, 0.97334254, 0.97550625	55.694	AAAATETSSVFADPVISK	1	RT07_MOUSE	28S ribosomal protein S7, mitochondrial OS=Mus musculus GN=Mrps7 PE=2 SV=1	SP|Q80X85|RT07_MOUSE	21284804	22999636	22522726	22858992	15943062	22406058	22866934	19618184	20104032	22530710	22790976	21659584	19918582
638.312	2	0.94390285, 0.96169287, 0.97208774	22.521	AASAEEQATIER	1	RT07_MOUSE	28S ribosomal protein S7, mitochondrial OS=Mus musculus GN=Mrps7 PE=2 SV=1	SP|Q80X85|RT07_MOUSE	4300503	6.2953e+06	11205800	7778915	9200637	12820898	7532151	9291224	14336749	7.59572e+06	10804297	8670191	9880288
726.418	2	0.9048897, 0.9294568, 0.95007104, 0.95947874	83.948	NC[160.0307]EPVIGLVPILK	1	RT07_MOUSE	28S ribosomal protein S7, mitochondrial OS=Mus musculus GN=Mrps7 PE=2 SV=1		18487326	18342260	19134314	13977004	22073458	20095508	11965851	16710599	23889122	22437932	21058286	22317408	23340410
498.225	2	0.9192898, 0.92788774	43.24	WMITEC[160.0307]R	1	RT07_MOUSE	28S ribosomal protein S7, mitochondrial OS=Mus musculus GN=Mrps7 PE=2 SV=1		34294460	37508728	32603804	36838820	37950788	34721568	36262992	32360654	35378780	38774956	31472444	34685616	39837984
595.826	2	0.9627361, 0.9755954, 0.975863	56.213	SLMAQTLEAVK	1	RT07_MOUSE	28S ribosomal protein S7, mitochondrial OS=Mus musculus GN=Mrps7 PE=2 SV=1	SP|Q80X85|RT07_MOUSE	28696490	23194204	27292928	24110930	21013030	21431486	31540436	23499786	24647542	30274746	30037040	22854144	25594192
545.039	4	0.9162332, 0.91914773, 0.97520477	34.331	KPVAELTEEEKYDQELKK	0.97	RT07_MOUSE	28S ribosomal protein S7, mitochondrial OS=Mus musculus GN=Mrps7 PE=2 SV=1	SP|Q80X85|RT07_MOUSE	7339359	10444801	7458385	8660976	4.35498e+06	7994668	7005887	5183386	10661932	7.31101e+06	7451407	8.34853e+06	10444380
519.272	3	0.9009261, 0.92340964, 0.9688174, 0.97209483, 0.9794704	57.28	GGHFYQVPVPLADR	0.88	RT07_MOUSE	28S ribosomal protein S7, mitochondrial OS=Mus musculus GN=Mrps7 PE=2 SV=1	SP|Q80X85|RT07_MOUSE	11565000	10646879	13516981	10075815	9432171	14072850	12305843	11545008	13002067	12914897	10026514	15704482	15571493
620.3175, 929.97156	2, 3	0.68811625, 0.835421, 0.9009408, 0.9066355, 0.9472462, 0.9604389, 0.9626751, 0.9628783, 0.96491104, 0.9667118	69.672	LLTLPC[160.0307]GPAEEEFVQR	1	RT09_MOUSE	28S ribosomal protein S9, mitochondrial OS=Mus musculus GN=Mrps9 PE=1 SV=2		105480152	95680792	95349336	112824416	100218320	105783072	110135480	92382528	98547408	106236544	102842432	104875760	109217784
728.3919, 728.3976	2	0.770886, 0.97215176, 0.97322565, 0.9748116	89.898	AIAYLFPSGLFEK	1	RT09_MOUSE	28S ribosomal protein S9, mitochondrial OS=Mus musculus GN=Mrps9 PE=1 SV=2	SP|Q9D7N3|RT09_MOUSE	19648698	25470826	28163772	22684734	26775534	26935028	22842164	25376322	30029212	28328230	26052544	30430082	31423998
527.262	3	0.9325904, 0.9375817, 0.9390541	88.463	EQLMFPFHFLDR	1	RT09_MOUSE	28S ribosomal protein S9, mitochondrial OS=Mus musculus GN=Mrps9 PE=1 SV=2	SP|Q9D7N3|RT09_MOUSE	5.13813e+06	8695448	4797133	7250290	6.67694e+06	7330090	6.58095e+06	7.98047e+06	10763599	4859911	6.86552e+06	6485539	4561236
415.8595, 623.2857	2, 3	0.9289393, 0.9445275, 0.9522722, 0.9682775, 0.978858, 0.9797498	17.289	HDVTC[160.0307]TVSGGGR	1	RT09_MOUSE	28S ribosomal protein S9, mitochondrial OS=Mus musculus GN=Mrps9 PE=1 SV=2		20801610	22485716	23109298	20295874	15330056	21481388	20757522	17532828	23199314	20597102	22365340	22535540	20509064
423.222	3	0.87698257, 0.9013372	16.705	HRGPLSASAESR	1	RT09_MOUSE	28S ribosomal protein S9, mitochondrial OS=Mus musculus GN=Mrps9 PE=1 SV=2	SP|Q9D7N3|RT09_MOUSE	6651176	6212214	5.53036e+06	4608986	3.99218e+06	4264799	5316738	3356540	5033131	8424147	5.06838e+06	4.05094e+06	4.26857e+06
487.749	2	0.70714873, 0.91243684, 0.9752934	21.288	GPLSASAESR	1	RT09_MOUSE	28S ribosomal protein S9, mitochondrial OS=Mus musculus GN=Mrps9 PE=1 SV=2	SP|Q9D7N3|RT09_MOUSE	15697266	18906030	18250848	16567074	18090320	18227874	17833388	15260379	17797692	20433262	16418448	15181782	16342222
678.825	2	0.88873863, 0.93812186, 0.9647621	56.629	LSDEDYAQFIR	1	RT09_MOUSE	28S ribosomal protein S9, mitochondrial OS=Mus musculus GN=Mrps9 PE=1 SV=2	SP|Q9D7N3|RT09_MOUSE	17205496	28085076	28921798	26047072	19620390	31620400	19795504	18966498	25788640	26297452	28659444	28400702	24270266
936.419	2	0.9475742, 0.94878554, 0.95417285	76.462	ALC[160.0307]SFVTEDEVEWMR	1	RT09_MOUSE	28S ribosomal protein S9, mitochondrial OS=Mus musculus GN=Mrps9 PE=1 SV=2		9796777	14477618	16033013	10657480	12961427	17414102	8.25409e+06	11363491	12342553	8.13568e+06	12190223	10990176	11094539
537.968	3	0.9166302, 0.9296472, 0.9493533	81.179	AIAYLFPSGLFEKR	1	RT09_MOUSE	28S ribosomal protein S9, mitochondrial OS=Mus musculus GN=Mrps9 PE=1 SV=2	SP|Q9D7N3|RT09_MOUSE	11585602	13789132	9108704	10958329	7294966	9744350	7721528	6.83507e+06	7.63892e+06	7440796	7.51954e+06	9290758	8976681
761.937	2	0.9432768, 0.9651486, 0.9750176, 0.9756123	92.112	GIFVIGFSYPVVPK	1	KBL_MOUSE	2-amino-3-ketobutyrate coenzyme A ligase, mitochondrial OS=Mus musculus GN=Gcat PE=1 SV=2	SP|O88986|KBL_MOUSE	48855628	51922912	59456376	44373204	47303864	54803548	39137208	54579928	59628636	43115876	43193532	45324580	40861240
397.5377, 595.803	2, 3	0.7246952, 0.7638117, 0.8783277, 0.9534931, 0.9543112, 0.9624059, 0.968323	26.753	FIC[160.0307]GTQSIHK	1	KBL_MOUSE	2-amino-3-ketobutyrate coenzyme A ligase, mitochondrial OS=Mus musculus GN=Gcat PE=1 SV=2		45271280	51061588	53212000	48978384	39148260	53397536	52264980	39286144	52219200	45891364	39403560	47855408	51165076
672.69727, 1008.54175	2, 3	0.8839342, 0.9018076, 0.92985034, 0.93080825, 0.94523543, 0.9490636, 0.94927865, 0.9503717, 0.9652209	83.527	ALGGASGGYTTGPEPLVSLLR	1	KBL_MOUSE	2-amino-3-ketobutyrate coenzyme A ligase, mitochondrial OS=Mus musculus GN=Gcat PE=1 SV=2	SP|O88986|KBL_MOUSE	69435632	81153288	92838424	72211512	74049400	81264216	63984152	74732544	85757424	81869712	87282304	83414360	82275440
799.394	2	0.9658758, 0.96806914, 0.9754978	33.501	VQISAVHSEEDIDR	1	KBL_MOUSE	2-amino-3-ketobutyrate coenzyme A ligase, mitochondrial OS=Mus musculus GN=Gcat PE=1 SV=2	SP|O88986|KBL_MOUSE	26249736	29733036	25853772	25646280	22596240	25964088	26731990	23641300	25689270	29554644	29100890	25439756	33420848
717.374	3	0.6734085, 0.8000955, 0.81920886	65.136	SRPYLFSNSLPPAVVGC[160.0307]ASK	0.85	KBL_MOUSE	2-amino-3-ketobutyrate coenzyme A ligase, mitochondrial OS=Mus musculus GN=Gcat PE=1 SV=2		6.20588e+06	10541345	11100869	6422708	11005796	11361946	6207785	8340460	12709752	13296090	12949030	12818432	12544088
884.108	3	0.87123483, 0.9035396, 0.9351136, 0.9588669, 0.95978063	80.208	LAAQYGALVFVDEC[160.0307]HATGFLGPTGR	1	KBL_MOUSE	2-amino-3-ketobutyrate coenzyme A ligase, mitochondrial OS=Mus musculus GN=Gcat PE=1 SV=2		11585732	11773374	10015053	8850601	12024320	16550366	10212210	13692134	13272976	6834927	10760002	7532799	7.70497e+06
735.3884, 1102.5778	2, 3	0.6136566, 0.84908646, 0.8579448, 0.9007174, 0.9348786, 0.9637774, 0.975636	95.997	GTDELLGVMDQVTIINSTLGK	1	KBL_MOUSE	2-amino-3-ketobutyrate coenzyme A ligase, mitochondrial OS=Mus musculus GN=Gcat PE=1 SV=2	SP|O88986|KBL_MOUSE	25822328	32642836	35877344	28438982	24656044	35180380	24085912	29615224	28667980	24460944	23235954	22951556	25294600
571.779	2	0.6744868, 0.960139, 0.9637214, 0.9728055	39.093	HLDMADLEAK	1	KBL_MOUSE	2-amino-3-ketobutyrate coenzyme A ligase, mitochondrial OS=Mus musculus GN=Gcat PE=1 SV=2	SP|O88986|KBL_MOUSE	61287736	75045656	68956144	65972728	66550052	62897256	67754664	59268480	77510856	62035528	70084672	67582048	63282856
454.746	2	0.9360284, 0.95585597	15.563	IAHFHQR	1	KBL_MOUSE	2-amino-3-ketobutyrate coenzyme A ligase, mitochondrial OS=Mus musculus GN=Gcat PE=1 SV=2	SP|O88986|KBL_MOUSE	1.89701e+06	4.05757e+06	8231703	2.75799e+06	3.9789e+06	3.95002e+06	2.10313e+06	3.86352e+06	5.7609e+06	1.20844e+06	2.70274e+06	3.08192e+06	4923633
834.724	3	0.82220405, 0.95222014, 0.9674002, 0.9687528, 0.9694244, 0.972857	68.217	MEAAGFTVSGADHPIC[160.0307]PVMLGDAR	1	KBL_MOUSE	2-amino-3-ketobutyrate coenzyme A ligase, mitochondrial OS=Mus musculus GN=Gcat PE=1 SV=2		66264088	85330888	79011688	71740328	71657688	79677264	66695120	66189908	71415416	63783168	77457984	74936632	68497320
789.0435, 1183.0624	2, 3	0.80897784, 0.8758288, 0.88930494, 0.9398775, 0.9463394, 0.9470004	80.171	LVATDGAFSMDGDIAPLQDIC[160.0307]R	1	KBL_MOUSE	2-amino-3-ketobutyrate coenzyme A ligase, mitochondrial OS=Mus musculus GN=Gcat PE=1 SV=2		23709690	25626342	24670326	23283610	25678718	22192082	17369082	21373916	20484404	22887826	23438080	23659196	24767224
456.22827, 683.8388	2, 3	0.94212615, 0.96656567, 0.9765203, 0.97813773	38.931	LSSQMADDMLKK	1	KBL_MOUSE	2-amino-3-ketobutyrate coenzyme A ligase, mitochondrial OS=Mus musculus GN=Gcat PE=1 SV=2	SP|O88986|KBL_MOUSE	33861080	34479288	23828370	28012176	19112572	31956032	28806756	13325733	26931436	24551296	23139666	28317232	24413630
619.791	2	0.87308604, 0.94978267, 0.9791737	46.184	LSSQMADDMLK	1	KBL_MOUSE	2-amino-3-ketobutyrate coenzyme A ligase, mitochondrial OS=Mus musculus GN=Gcat PE=1 SV=2	SP|O88986|KBL_MOUSE	15518585	23587566	22547356	19445442	22760568	26745152	21847862	22526264	24041986	25110410	22873252	31495716	26566170
581.762	2	0.978203	23.419	EASGSAC[160.0307]DLPR	1	AEDO_MOUSE	2-aminoethanethiol dioxygenase OS=Mus musculus GN=Ado PE=1 SV=2		17466290	15768862	15092843	19913318	15788872	14846633	14804476	15693059	15898356	15604622	15429099	12997873	13719978
499.767	2	0.93451875, 0.9582354, 0.9748642	34.408	AEDLNIAPR	1	AEDO_MOUSE	2-aminoethanethiol dioxygenase OS=Mus musculus GN=Ado PE=1 SV=2	SP|Q6PDY2|AEDO_MOUSE	29336430	32371974	28795730	31861958	35568260	31555524	28817580	34563208	30315260	31937242	32159016	36780040	34269500
686.697	3	0.91954786, 0.9272758, 0.9558161, 0.9743715	56.372	RPPPEQQFEPPLQPLER	1	AEDO_MOUSE	2-aminoethanethiol dioxygenase OS=Mus musculus GN=Ado PE=1 SV=2	SP|Q6PDY2|AEDO_MOUSE	45287504	48764796	40626032	46537992	52213940	45129552	34660788	47334356	37424752	46522276	44854068	43549192	40915536
408.75	2	0.9463988, 0.95951706, 0.96561867	37.52	SLLTQVR	1	AEDO_MOUSE	2-aminoethanethiol dioxygenase OS=Mus musculus GN=Ado PE=1 SV=2	SP|Q6PDY2|AEDO_MOUSE	19230688	19063588	23039886	24816600	30376080	21064980	20559596	26628078	28156784	23112780	24806174	27901040	28127238
596.618	3	0.7808316, 0.7946203, 0.9431381, 0.95270973, 0.9760309	38.212	AEYTEASGPC[160.0307]VLTPHR	0.87	AEDO_MOUSE	2-aminoethanethiol dioxygenase OS=Mus musculus GN=Ado PE=1 SV=2		32435520	37130636	32942570	30792640	31602808	27252356	33709916	35533408	32960716	36364784	31925678	40417536	35603280
469.295	2	0.9470718, 0.9692283, 0.9710628	23.905	VVEPIRPK	1	AEDO_MOUSE	2-aminoethanethiol dioxygenase OS=Mus musculus GN=Ado PE=1 SV=2	SP|Q6PDY2|AEDO_MOUSE	15999551	12721100	10756737	15894222	15038936	15315638	14131657	16083153	15646113	11513783	17337654	13059995	14604588
955.102	3	0.732719, 0.8401599, 0.8978339, 0.9721294, 0.9742866, 0.97563607	92.037	EVWLLETPQADDFWC[160.0307]EGEPYPGPK	1	AEDO_MOUSE	2-aminoethanethiol dioxygenase OS=Mus musculus GN=Ado PE=1 SV=2		29491772	20796294	18559926	31624586	26396282	24814392	24967244	29999882	25554340	21143052	22578042	23653356	17043192
510.322	2	0.9323102, 0.97236687, 0.9752735	30.282	KALPQPLPR	1	AEDO_MOUSE	2-aminoethanethiol dioxygenase OS=Mus musculus GN=Ado PE=1 SV=2	SP|Q6PDY2|AEDO_MOUSE	22663122	18482566	11889364	19806198	18630936	18166876	17273364	18967192	11192706	19424716	22490480	15985474	18211088
1023.01294, 1023.01306	2	0.56958663, 0.59231293, 0.8066068, 0.82155883, 0.86140674, 0.8645202, 0.96176744	73.36	GSSTGSEGPAPGFPENLSLLK	1	AEDO_MOUSE	2-aminoethanethiol dioxygenase OS=Mus musculus GN=Ado PE=1 SV=2	SP|Q6PDY2|AEDO_MOUSE	25752344	22364604	30368182	28758044	30345780	28768112	25887874	40242380	35549000	33142560	35608808	30872460	31129408
404.24	2	0.84735113, 0.96245, 0.9715353	29.85	VLYGTVR	0.73	AEDO_MOUSE	2-aminoethanethiol dioxygenase OS=Mus musculus GN=Ado PE=1 SV=2	SP|Q6PDY2|AEDO_MOUSE	21808030	22967508	19795520	21179496	23622598	20882440	20841768	20638016	19109356	23762406	24672388	22418908	25960790
395.236	2	0.8498488, 0.9694189, 0.9722426	39.682	VLSAMIR	1	DNPH1_MOUSE	2'-deoxynucleoside 5'-phosphate N-hydrolase 1 OS=Mus musculus GN=Dnph1 PE=1 SV=2	SP|Q80VJ3|DNPH1_MOUSE	33322970	33888640	31640856	31138058	31146484	34413772	31565308	31681568	28435666	36165840	37483712	35375696	35687132
526.94244, 789.9097	2, 3	0.91611975, 0.9624268, 0.9657554, 0.96931034, 0.9750478, 0.9768413, 0.97911805	40.503	VLTEHVADAELEPR	1	DNPH1_MOUSE	2'-deoxynucleoside 5'-phosphate N-hydrolase 1 OS=Mus musculus GN=Dnph1 PE=1 SV=2	SP|Q80VJ3|DNPH1_MOUSE	82601696	66486592	62723276	83550744	90314784	77033320	64230788	73337792	69048128	81159368	75308216	86088640	84438560
505.89908, 758.34467	2, 3	0.9028342, 0.92916536, 0.958652, 0.96506804, 0.9682613, 0.97309995, 0.9733065	29.247	GEEAAGGDQFIHER	1	DNPH1_MOUSE	2'-deoxynucleoside 5'-phosphate N-hydrolase 1 OS=Mus musculus GN=Dnph1 PE=1 SV=2	SP|Q80VJ3|DNPH1_MOUSE	49032720	50667816	47783476	44408684	53700876	45382420	44613728	52659136	49265372	47652716	41888260	47503732	49659908
496.53857, 661.71564	3, 4	0.9074287, 0.91657954, 0.9232945, 0.9285525, 0.9293331, 0.9387455, 0.9429089	70.101	AVALGKPILC[160.0307]LFRPQSGR	1	DNPH1_MOUSE	2'-deoxynucleoside 5'-phosphate N-hydrolase 1 OS=Mus musculus GN=Dnph1 PE=1 SV=2		54671424	60521588	49786104	44548232	54643020	63356284	48791524	63981848	55809000	50889896	51262984	50008596	52437760
491.235	2	0.90667886, 0.9391295	22.112	EDQALYSR	1	DNPH1_MOUSE	2'-deoxynucleoside 5'-phosphate N-hydrolase 1 OS=Mus musculus GN=Dnph1 PE=1 SV=2	SP|Q80VJ3|DNPH1_MOUSE	4.30268e+06	4.59854e+06	6529541	4.55938e+06	8021411	6.72426e+06	5850933	7713569	10431693	9956861	3.90376e+06	6160205	8982711
821.931	2	0.96949965, 0.9700219, 0.9735445	47.607	APAAIGPYSQAVQVDR	1	RIDA_MOUSE	2-iminobutanoate/2-iminopropanoate deaminase OS=Mus musculus GN=Rida PE=1 SV=3	SP|P52760|RIDA_MOUSE	26690984	18624898	20875784	18297446	19888580	18753320	19267064	20940498	21778472	23159804	20182420	21332256	20762912
623.9987, 935.4944	2, 3	0.95075035, 0.9644415, 0.9671364, 0.9685862, 0.96888083, 0.97183526, 0.9780726	56.128	VASSVPVENFTIHGGLSR	1	ODO1_MOUSE	2-oxoglutarate dehydrogenase E1 component, mitochondrial OS=Mus musculus GN=Ogdh PE=1 SV=3	SP|Q60597|ODO1_MOUSE	97889248	117707896	110767576	89957240	92299512	101738504	108149816	86148528	107791160	108750000	100599216	112709248	106239520
619.316	2	0.859296, 0.8801601, 0.9639567, 0.96898997, 0.9740291	63.314	DVVVDLVC[160.0307]YR	1	ODO1_MOUSE	2-oxoglutarate dehydrogenase E1 component, mitochondrial OS=Mus musculus GN=Ogdh PE=1 SV=3		77944992	111479528	115564208	87179808	112719584	118367432	91670208	100823456	127846880	99724080	94620616	98457776	95774800
733.035	3	0.8759907, 0.9365648, 0.97502667, 0.9766522	51.582	SSLATMAHAQSLVEAQPNVDK	1	ODO1_MOUSE	2-oxoglutarate dehydrogenase E1 component, mitochondrial OS=Mus musculus GN=Ogdh PE=1 SV=3	SP|Q60597|ODO1_MOUSE	15385967	19198058	24506750	16550660	16397041	21913086	18201482	21782928	22745990	19851610	20957038	28292086	20628940
842.087	3	0.7913792, 0.83285654, 0.96996117, 0.97206944, 0.9781414	66.177	YAELLVSQGVVNQPEYEEEISK	0.99	ODO1_MOUSE	2-oxoglutarate dehydrogenase E1 component, mitochondrial OS=Mus musculus GN=Ogdh PE=1 SV=3	SP|Q60597|ODO1_MOUSE	6.28033e+06	11887523	16168186	7.99384e+06	9070619	14159734	10266846	10153397	14571803	7.66466e+06	10703632	12445546	14116830
596.287	2	0.97223914, 0.9745064	37.535	NMEEEVAITR	1	ODO1_MOUSE	2-oxoglutarate dehydrogenase E1 component, mitochondrial OS=Mus musculus GN=Ogdh PE=1 SV=3	SP|Q60597|ODO1_MOUSE	42932808	57468492	50268680	46483420	43835584	49691504	44806196	40534976	52265152	45969136	50241916	44016000	54752080
611.766	2	0.901826, 0.9123172, 0.967848, 0.97965163	21.38	LEAADEGSGDMK	1	ODO1_MOUSE	2-oxoglutarate dehydrogenase E1 component, mitochondrial OS=Mus musculus GN=Ogdh PE=1 SV=3	SP|Q60597|ODO1_MOUSE	19770282	26964246	27213822	20607152	23684682	27961404	20708628	23953736	33599992	31987022	29209624	28004984	28120148
555.928, 833.3882	2, 3	0.8798004, 0.9477133, 0.9620713, 0.96812254, 0.96982324, 0.9763779, 0.9778106	58.346	TSFDEMLPGTHFQR	1	ODO1_MOUSE	2-oxoglutarate dehydrogenase E1 component, mitochondrial OS=Mus musculus GN=Ogdh PE=1 SV=3	SP|Q60597|ODO1_MOUSE	68203232	92879160	106245416	83761392	91540032	97700848	89493192	79242768	90688872	86405984	81160648	97412192	102205624
701.848	2	0.8084342, 0.94675624, 0.974995, 0.9767098	84.159	FLDTAFDLDAFK	1	ODO1_MOUSE	2-oxoglutarate dehydrogenase E1 component, mitochondrial OS=Mus musculus GN=Ogdh PE=1 SV=3	SP|Q60597|ODO1_MOUSE	18159828	18888452	23948292	16654199	20873908	19729000	16427770	21970252	25911426	18626566	19691180	17343476	14985126
707.671	3	0.83446944, 0.8986123, 0.90592945, 0.9219703, 0.963761	73.808	SMTC[160.0307]PSTGLEEDVLFHIGK	1	ODO1_MOUSE	2-oxoglutarate dehydrogenase E1 component, mitochondrial OS=Mus musculus GN=Ogdh PE=1 SV=3		67497992	64639428	60505608	69769200	62431516	68757992	65848076	64275152	75485520	52378940	58553496	52401424	54748396
521.837	2	0.89823395, 0.92278457, 0.9489732	47.335	KPLIVFTPK	1	ODO1_MOUSE	2-oxoglutarate dehydrogenase E1 component, mitochondrial OS=Mus musculus GN=Ogdh PE=1 SV=3	SP|Q60597|ODO1_MOUSE	33657676	40620700	42611128	30447580	41111780	45387948	38544780	46084872	63034216	46437476	42902904	46728552	49386408
835.403	3	0.90763885, 0.94404256, 0.96775645, 0.97077584, 0.9720226, 0.9742182, 0.9744401	69.394	VVNAPIFHVNSDDPEAVMYVC[160.0307]K	1	ODO1_MOUSE	2-oxoglutarate dehydrogenase E1 component, mitochondrial OS=Mus musculus GN=Ogdh PE=1 SV=3		87024280	102305424	102306744	92028992	86788056	102417736	84478728	89583488	105060472	98500544	84383960	89142888	93519440
452.23	2	0.9578758, 0.97508746	18.19	LSGQDVER	1	ODO1_MOUSE	2-oxoglutarate dehydrogenase E1 component, mitochondrial OS=Mus musculus GN=Ogdh PE=1 SV=3	SP|Q60597|ODO1_MOUSE	48389432	60672028	65398504	52416608	50725160	60755760	50256888	53188564	58538304	52873048	58101640	56869332	60140112
498.28766, 746.9276	2, 3	0.90337765, 0.9050641, 0.92323166, 0.94943553, 0.959729, 0.9733662, 0.9739812, 0.9764377	59.02	LVEDHLAVQSLIR	1	ODO1_MOUSE	2-oxoglutarate dehydrogenase E1 component, mitochondrial OS=Mus musculus GN=Ogdh PE=1 SV=3	SP|Q60597|ODO1_MOUSE	71431808	104017128	98063848	81802288	93871200	95634384	100481040	98257880	111806240	87168712	94307992	99789776	95367616
1001.5	2	0.89564824, 0.94236016, 0.9726336, 0.9726889, 0.974687	51.216	NTNAGAPPGTAYQSPLSLSR	1	ODO1_MOUSE	2-oxoglutarate dehydrogenase E1 component, mitochondrial OS=Mus musculus GN=Ogdh PE=1 SV=3	SP|Q60597|ODO1_MOUSE	38709172	39137096	43724516	43398220	43702116	51687008	40961876	36349788	41492808	44394208	45699424	47019292	40121536
498.581	3	0.9292904, 0.9535541	52.859	LGFYGLHESDLDK	1	ODO1_MOUSE	2-oxoglutarate dehydrogenase E1 component, mitochondrial OS=Mus musculus GN=Ogdh PE=1 SV=3	SP|Q60597|ODO1_MOUSE	3.33971e+06	8075985	10953984	6040663	6436252	7268077	5339028	6.12026e+06	15536704	5029763	6011905	7.53435e+06	5205582
419.728	2	0.9337357, 0.9468081, 0.9560245, 0.9689308, 0.97195834, 0.9736895	41.659	LLFC[160.0307]TGK	1	ODO1_MOUSE	2-oxoglutarate dehydrogenase E1 component, mitochondrial OS=Mus musculus GN=Ogdh PE=1 SV=3		55103260	72696152	78465344	55899824	65868516	78396664	65846700	61861280	68973880	69679288	63640856	61628236	70386536
499.275	2	0.8524552, 0.9508634, 0.95480496, 0.96856076, 0.96988827	22.979	THLTELQR	0.73	ODO1_MOUSE	2-oxoglutarate dehydrogenase E1 component, mitochondrial OS=Mus musculus GN=Ogdh PE=1 SV=3	SP|Q60597|ODO1_MOUSE	41021232	42945212	45802244	44434856	37576192	39809200	43778284	44584408	50239468	45876960	44290528	39306036	38872496
792.758	3	0.96371543, 0.9637746, 0.9668935, 0.9689946, 0.97927964	76.174	NITLSLVANPSHLEAADPVVMGK	1	ODO1_MOUSE	2-oxoglutarate dehydrogenase E1 component, mitochondrial OS=Mus musculus GN=Ogdh PE=1 SV=3	SP|Q60597|ODO1_MOUSE	58623272	53524476	51031760	58755516	48272096	60969720	55792308	53892880	58297012	41617152	44369220	43342348	40976712
830.472	2	0.6904025, 0.9123539, 0.9389461, 0.9785385, 0.978632	97.869	IEQLSPFPFDLLLK	1	ODO1_MOUSE	2-oxoglutarate dehydrogenase E1 component, mitochondrial OS=Mus musculus GN=Ogdh PE=1 SV=3	SP|Q60597|ODO1_MOUSE	45885192	58790708	75019528	48711640	44188068	65395744	40970348	42488352	58234324	53829448	47387332	60898680	54983120
510.93295, 765.89557	2, 3	0.73819274, 0.8903522, 0.97022855, 0.97081995, 0.9754315	73.779	FLDTAFDLDAFKK	1	ODO1_MOUSE	2-oxoglutarate dehydrogenase E1 component, mitochondrial OS=Mus musculus GN=Ogdh PE=1 SV=3	SP|Q60597|ODO1_MOUSE	61233328	61820096	63328704	64559508	55676560	66580180	55441760	59639432	62321396	51740224	55606344	54062828	52913368
485.743	2	0.91451734, 0.95169824, 0.95555514, 0.95834786	78.589	SWDIFFR	1	ODO1_MOUSE	2-oxoglutarate dehydrogenase E1 component, mitochondrial OS=Mus musculus GN=Ogdh PE=1 SV=3	SP|Q60597|ODO1_MOUSE	38329572	45638880	43940896	39720208	36299516	46957332	40821544	39279240	45157924	41260720	39145364	37930004	32965154
773.421	2	0.87298584, 0.9460146, 0.9487638, 0.97327435	83.406	FGLEGC[160.0307]EVLIPALK	1	ODO1_MOUSE	2-oxoglutarate dehydrogenase E1 component, mitochondrial OS=Mus musculus GN=Ogdh PE=1 SV=3		56471696	61882444	78960120	57718144	63129484	70496000	57306032	66164020	79404984	68548848	73122392	68118736	70506176
732.072	3	0.9310042, 0.95311034, 0.96359444, 0.97085065	82.878	VFHLPTTTFIGGQEPALPLR	1	ODO1_MOUSE	2-oxoglutarate dehydrogenase E1 component, mitochondrial OS=Mus musculus GN=Ogdh PE=1 SV=3	SP|Q60597|ODO1_MOUSE	11163220	15167150	17857584	10869598	15195425	18676476	11659169	15598084	20443138	20197074	15094551	16248997	17793520
513.24	2	0.90854424, 0.9782107, 0.9822623	30.976	IC[160.0307]EEAFTR	1	ODO1_MOUSE	2-oxoglutarate dehydrogenase E1 component, mitochondrial OS=Mus musculus GN=Ogdh PE=1 SV=3		46053420	54482632	51082144	44915076	50495184	50294332	46180252	49147548	53982480	53330164	57088616	51395248	51157552
465.24	2	0.9705769, 0.97797585	36.459	VYYDLTR	1	ODO1_MOUSE	2-oxoglutarate dehydrogenase E1 component, mitochondrial OS=Mus musculus GN=Ogdh PE=1 SV=3	SP|Q60597|ODO1_MOUSE	36876804	45816192	41046108	40102516	42097176	44135756	36981424	39009308	47334668	47307688	41897836	46142768	46194088
484.745	2	0.97464204, 0.974689, 0.9748535	44.983	FEEFLQR	1	ODO1_MOUSE	2-oxoglutarate dehydrogenase E1 component, mitochondrial OS=Mus musculus GN=Ogdh PE=1 SV=3	SP|Q60597|ODO1_MOUSE	24321702	35371384	34703164	27896756	34321768	40058340	30954666	28893656	42479428	35286256	35370756	41054312	37508916
499.927	3	0.925195	15.318	HHVLHDQNVDKR	1	ODO1_MOUSE	2-oxoglutarate dehydrogenase E1 component, mitochondrial OS=Mus musculus GN=Ogdh PE=1 SV=3	SP|Q60597|ODO1_MOUSE	2.13479e+06	160141	29856.5	1.58142e+06	730256	272598	2.1308e+06	860361	390526	2.00614e+06	1689860	1.03672e+06	406917
546.77	2	0.83759737, 0.9421175, 0.95593166, 0.95991784	29.076	SSPYPTDVAR	0.6	ODO1_MOUSE	2-oxoglutarate dehydrogenase E1 component, mitochondrial OS=Mus musculus GN=Ogdh PE=1 SV=3	SP|Q60597|ODO1_MOUSE	104927464	137173296	120838312	115674272	117565992	132276976	117777152	117612568	134168936	120436280	131746056	116763536	125508976
468.22937, 701.84125	2, 3	0.9085321, 0.91882193, 0.92156094, 0.9467352, 0.9479839, 0.9626454, 0.97142625	33.066	NQGYYDYVKPR	0.6, 0.68	ODO1_MOUSE	2-oxoglutarate dehydrogenase E1 component, mitochondrial OS=Mus musculus GN=Ogdh PE=1 SV=3	SP|Q60597|ODO1_MOUSE	41249316	53164740	51741580	43748152	42328832	52722496	47223576	44065232	57072300	58676704	50551432	68531960	48160476
727.985	3	0.8128248, 0.8281421, 0.92273456, 0.9556861, 0.96054643	63.119	NGHNEMDEPMFTQPLMYK	1	ODO1_MOUSE	2-oxoglutarate dehydrogenase E1 component, mitochondrial OS=Mus musculus GN=Ogdh PE=1 SV=3	SP|Q60597|ODO1_MOUSE	13864271	18162436	16606624	15487718	13956844	16768101	16885680	11171758	17519930	12364410	18789990	18168472	14167110
977.482	3	0.72536826, 0.95290893, 0.9583827, 0.96769065, 0.96806586, 0.96858734, 0.96894735	67.715	YAELLVSQGVVNQPEYEEEISKYDK	1	ODO1_MOUSE	2-oxoglutarate dehydrogenase E1 component, mitochondrial OS=Mus musculus GN=Ogdh PE=1 SV=3	SP|Q60597|ODO1_MOUSE	36239076	46943816	40029932	48751524	31582578	46428664	33527552	33108582	41673236	31860280	39260620	34912884	27844342
491.58798, 736.8782	2, 3	0.9093695, 0.9639893, 0.9667983, 0.96952736, 0.9722807, 0.9774964	22.472	VIPENGPAAQDPHK	1	ODO1_MOUSE	2-oxoglutarate dehydrogenase E1 component, mitochondrial OS=Mus musculus GN=Ogdh PE=1 SV=3	SP|Q60597|ODO1_MOUSE	22473760	30610916	36464176	32324678	25075476	31921840	30846624	25284788	32456404	31483466	31529254	29677724	33231670
587.942	3	0.8205213, 0.9589555, 0.9672114	21.669	TKAEQFYC[160.0307]GDTEGKK	1	ODO1_MOUSE	2-oxoglutarate dehydrogenase E1 component, mitochondrial OS=Mus musculus GN=Ogdh PE=1 SV=3		18870088	15774281	15708165	15754897	13756214	10645064	16398584	12400927	13205944	18475912	13079142	14076688	15380885
511.5612, 766.8379	2, 3	0.9136552, 0.9483574, 0.9543506, 0.9690277, 0.97149193	23.265	AEQFYC[160.0307]GDTEGKK	0.81, 1.0	ODO1_MOUSE	2-oxoglutarate dehydrogenase E1 component, mitochondrial OS=Mus musculus GN=Ogdh PE=1 SV=3		10005556	15253418	15082531	10614874	13516481	19900820	13333295	15523352	18401290	12850470	14348156	13516585	12127716
681.025	3	0.967271	34.785	AKPVWYAGRDPAAAPATGNK	0.82	ODO1_MOUSE	2-oxoglutarate dehydrogenase E1 component, mitochondrial OS=Mus musculus GN=Ogdh PE=1 SV=3	SP|Q60597|ODO1_MOUSE	4150246	5.49674e+06	2.97974e+06	3.20732e+06	4.47147e+06	3.84738e+06	7034848	1617591	3.09805e+06	2.56495e+06	6.22181e+06	3.09664e+06	4.88224e+06
769.702	3	0.87943494, 0.9135899, 0.96917886, 0.9703853, 0.9727709	79.121	TIIDMSSANGVDYVIMGMPHR	1	ODO1_MOUSE	2-oxoglutarate dehydrogenase E1 component, mitochondrial OS=Mus musculus GN=Ogdh PE=1 SV=3	SP|Q60597|ODO1_MOUSE	19357638	21926762	22733682	21045008	23621826	25949174	22301348	22860374	27837840	20137706	19574066	25104082	21565628
524.291	2	0.77751696, 0.83021134, 0.9278531	31.259	AKPVWYAGR	0.74	ODO1_MOUSE	2-oxoglutarate dehydrogenase E1 component, mitochondrial OS=Mus musculus GN=Ogdh PE=1 SV=3	SP|Q60597|ODO1_MOUSE	6.45186e+06	11383163	12169316	7635080	14342773	14623779	14344701	12777475	18933248	15493851	14776678	15031071	13688972
591.286	2	0.681975, 0.94864696, 0.96713567	53.191	SMTLLNTMDR	1	ODBA_MOUSE	2-oxoisovalerate dehydrogenase subunit alpha, mitochondrial OS=Mus musculus GN=Bckdha PE=1 SV=1	SP|P50136|ODBA_MOUSE	23126658	33112606	27483708	21368778	28685102	29172208	23657362	26593918	28083840	25186630	25992362	28766788	25034826
756.87	2	0.96560055, 0.9675663	56.266	VDGNDVFAVYNATK	1	ODBA_MOUSE	2-oxoisovalerate dehydrogenase subunit alpha, mitochondrial OS=Mus musculus GN=Bckdha PE=1 SV=1	SP|P50136|ODBA_MOUSE	8667523	18716020	16762170	14598917	16377936	14157770	16205659	13944799	20425046	16201878	16136932	13167506	16661504
605.282	2	0.9718587, 0.97488034	37.473	VMEAFEQAER	1	ODBA_MOUSE	2-oxoisovalerate dehydrogenase subunit alpha, mitochondrial OS=Mus musculus GN=Bckdha PE=1 SV=1	SP|P50136|ODBA_MOUSE	26849972	26483718	20689662	17870032	20033988	16063848	21531120	20514150	23994844	20510904	18573644	21340090	19299404
549.783	2	0.90027136, 0.9591291	50.576	TDLVFGQYR	1	ODBA_MOUSE	2-oxoisovalerate dehydrogenase subunit alpha, mitochondrial OS=Mus musculus GN=Bckdha PE=1 SV=1	SP|P50136|ODBA_MOUSE	15587852	17405776	11405614	12186928	14024700	20988198	16034002	17978518	16759330	11752150	17707696	16596374	15917938
454.745	2	0.9359858, 0.9490175, 0.97743565	24.851	ILYESQR	0.61	ODBA_MOUSE	2-oxoisovalerate dehydrogenase subunit alpha, mitochondrial OS=Mus musculus GN=Bckdha PE=1 SV=1	SP|P50136|ODBA_MOUSE	8452321	11932177	11525192	10045513	9291549	13159353	10895318	10201196	10163517	14376175	14973199	9470040	10811454
469.742	2	0.75451815, 0.97824275, 0.979997	39.976	EAGVLMYR	0.7	ODBA_MOUSE	2-oxoisovalerate dehydrogenase subunit alpha, mitochondrial OS=Mus musculus GN=Bckdha PE=1 SV=1	SP|P50136|ODBA_MOUSE	18886768	26199028	26757390	19039408	20798612	27521200	20624604	22023528	22393994	26340868	23203482	24590290	19825058
816.098	3	0.8228305, 0.8366668, 0.94715667, 0.95574236	87.86	LKPNPSLLFSDVYQEMPAQLR	1	ODBA_MOUSE	2-oxoisovalerate dehydrogenase subunit alpha, mitochondrial OS=Mus musculus GN=Bckdha PE=1 SV=1	SP|P50136|ODBA_MOUSE	3.10934e+06	5.4399e+06	5497653	5.32396e+06	6.49458e+06	5.84625e+06	5320271	9379283	7386110	3.29831e+06	4433232	4515776	3.35768e+06
511.563	3	0.953342	15.499	IGHHSTSDDSSAYR	1	ODBA_MOUSE	2-oxoisovalerate dehydrogenase subunit alpha, mitochondrial OS=Mus musculus GN=Bckdha PE=1 SV=1	SP|P50136|ODBA_MOUSE	2.18205e+06	996200	705945	1.56901e+06	1.05084e+06	1.61219e+06	2099709	1.30111e+06	1.42791e+06	1177082	1542455	1.41847e+06	1392267
630.834	2	0.8952386, 0.9049839, 0.9672611	58.971	LGVSC[160.0307]EVIDLR	0.99	ODBB_MOUSE	2-oxoisovalerate dehydrogenase subunit beta, mitochondrial OS=Mus musculus GN=Bckdhb PE=2 SV=2		25631578	28156036	24274674	20056314	27044120	25906244	27119468	26092248	25221816	24282022	31769786	21892980	27629182
496.74	2	0.929298	19.261	EVASMAQEK	0.61	ODBB_MOUSE	2-oxoisovalerate dehydrogenase subunit beta, mitochondrial OS=Mus musculus GN=Bckdhb PE=2 SV=2	SP|Q6P3A8|ODBB_MOUSE	5.12994e+06	4235740	4.68188e+06	5582665	4931930	6899011	3278063	5.34116e+06	5334602	4866791	4.26466e+06	3.15165e+06	4915656
629.3	2	0.92433065, 0.961143, 0.9748127, 0.9787469	40.396	ASAYVFASPGC[160.0307]K	1	BPNT1_MOUSE	3'(2'),5'-bisphosphate nucleotidase 1 OS=Mus musculus GN=Bpnt1 PE=1 SV=2		21412456	21752046	28075988	19293274	31004972	29725572	27972330	29272992	31239590	29443784	26301210	27956760	32828898
575.827	2	0.9686449, 0.97030705	38.666	LVASAYSIAQK	0.98	BPNT1_MOUSE	3'(2'),5'-bisphosphate nucleotidase 1 OS=Mus musculus GN=Bpnt1 PE=1 SV=2	SP|Q9Z0S1|BPNT1_MOUSE	2.09945e+06	3430680	7972755	5.6852e+06	9494511	9643685	4.51251e+06	8460642	15052378	13588838	9285013	10698810	10405747
562.59845, 843.39374	2, 3	0.68518245, 0.962161, 0.9663715, 0.9675706, 0.9739028, 0.9762035, 0.97639924, 0.97934234	40.773	NYEYYASHVPESVK	1	BPNT1_MOUSE	3'(2'),5'-bisphosphate nucleotidase 1 OS=Mus musculus GN=Bpnt1 PE=1 SV=2	SP|Q9Z0S1|BPNT1_MOUSE	56431260	53241208	79742776	57740616	60716256	78492664	63432896	73157848	78596464	67436672	57665728	79700184	67086832
496.2596, 743.88605	2, 3	0.92124695, 0.96273404, 0.97711074, 0.97726625, 0.9784711, 0.9795005	32.608	LTDIHGNALQYNK	1	BPNT1_MOUSE	3'(2'),5'-bisphosphate nucleotidase 1 OS=Mus musculus GN=Bpnt1 PE=1 SV=2	SP|Q9Z0S1|BPNT1_MOUSE	50198500	46016388	50314252	52121596	43142508	46407632	43409656	52315840	47176548	46230368	51556220	48990548	57055576
584.963	3	0.9360202, 0.96717876, 0.9694683, 0.97190833	72.829	WDTC[160.0307]APEVILHAVGGK	1	BPNT1_MOUSE	3'(2'),5'-bisphosphate nucleotidase 1 OS=Mus musculus GN=Bpnt1 PE=1 SV=2		29791872	25607260	32096494	30255578	29143030	30207328	28412942	31950108	28879974	33137782	34376128	39309024	28990804
682.855	2	0.87908345, 0.94781387	55.036	LVQMSIC[160.0307]SSLAR	1	BPNT1_MOUSE	3'(2'),5'-bisphosphate nucleotidase 1 OS=Mus musculus GN=Bpnt1 PE=1 SV=2		17010228	18125492	15639876	25063140	17398156	16894312	16722804	16836840	19781660	18545240	17741980	18466144	16779900
786.71	3	0.9267491, 0.9453755, 0.94790125, 0.95248544, 0.9600089	65.574	SHSNQLVTDC[160.0307]ISAMNPDTVLR	1	BPNT1_MOUSE	3'(2'),5'-bisphosphate nucleotidase 1 OS=Mus musculus GN=Bpnt1 PE=1 SV=2		31485118	34230296	27765264	28821408	36607460	29919850	25939458	29960436	37872912	35506720	29094938	34264020	36349596
627.661	3	0.87665814, 0.9685588	66.2	KWDTC[160.0307]APEVILHAVGGK	0.89	BPNT1_MOUSE	3'(2'),5'-bisphosphate nucleotidase 1 OS=Mus musculus GN=Bpnt1 PE=1 SV=2		23567222	16312121	7491076	20417016	20185940	20004950	19908652	23441864	20025100	15564420	15435704	12676890	11642177
620.335	2	0.7508353, 0.8887872	48.765	HMNSAGVLAALR	1	BPNT1_MOUSE	3'(2'),5'-bisphosphate nucleotidase 1 OS=Mus musculus GN=Bpnt1 PE=1 SV=2	SP|Q9Z0S1|BPNT1_MOUSE	12331612	6898739	5517975	15917770	9806199	9459152	14060795	12495948	11677082	17491570	19958836	13037348	11696429
457.289	2	0.93545514, 0.97047025, 0.97592205	47.726	IIQLIEGK	1	BPNT1_MOUSE	3'(2'),5'-bisphosphate nucleotidase 1 OS=Mus musculus GN=Bpnt1 PE=1 SV=2	SP|Q9Z0S1|BPNT1_MOUSE	28505808	30623982	38422152	26381272	33104358	39957356	30476038	34849424	36301764	37192536	36536452	35051020	38226884
522.269	2	0.93017143, 0.9354342	33.075	n[43.0184]ASSHTVLMR	0.63	BPNT1_MOUSE	3'(2'),5'-bisphosphate nucleotidase 1 OS=Mus musculus GN=Bpnt1 PE=1 SV=2		219991	4307335	5005240	1.68412e+06	6.62903e+06	3362356	1.22097e+06	4233980	7.64082e+06	3.51808e+06	4.02652e+06	4750797	5601730
462.242	2	0.89615864, 0.92038095, 0.9728396	40.315	FLSIQC[160.0307]R	0.97	ERI1_MOUSE	3'-5' exoribonuclease 1 OS=Mus musculus GN=Eri1 PE=1 SV=2		25148800	20520908	18875904	18621206	14157680	19868390	19720610	16918058	17662696	21455482	21912610	20638762	22705992
621.616	3	0.90648633, 0.9398105, 0.9610082	32.33	LGMDYDGRPHSGLDDSK	1	ERI1_MOUSE	3'-5' exoribonuclease 1 OS=Mus musculus GN=Eri1 PE=1 SV=2	SP|Q7TMF2|ERI1_MOUSE	11745958	13291848	14129239	12844036	16088437	13579287	12470950	11514679	12442433	11480918	9503910	14374460	13219270
916.139	3	0.94382566, 0.96312964, 0.9674297, 0.9737437	73.393	ILGGQLMSVSSSLPVEGAPAPQMPHSR	1	ERI1_MOUSE	3'-5' exoribonuclease 1 OS=Mus musculus GN=Eri1 PE=1 SV=2	SP|Q7TMF2|ERI1_MOUSE	19183720	11191414	12421820	21702996	15508563	16413778	16937262	11673213	8378330	15229292	13870379	18212232	12152185
788.345	2	0.9588378, 0.9755442	63.729	YC[160.0307]ILTDGSWDMSK	1	ERI1_MOUSE	3'-5' exoribonuclease 1 OS=Mus musculus GN=Eri1 PE=1 SV=2		11120870	9029932	10376514	9584007	9359443	11569639	8826012	7.67172e+06	11406408	9097586	12704781	13239392	11915342
561.258	2	0.96488416, 0.9662224, 0.9775178	30.416	MLQDGC[160.0307]ELR	1	ERI1_MOUSE	3'-5' exoribonuclease 1 OS=Mus musculus GN=Eri1 PE=1 SV=2		23649666	12102548	17143792	20103688	12819841	13399988	17131438	12148403	10454158	12345903	17462416	15982205	13740484
424.251	2	0.86234796, 0.96147704, 0.963169	49.923	LTIMLEK	1	ERI1_MOUSE	3'-5' exoribonuclease 1 OS=Mus musculus GN=Eri1 PE=1 SV=2	SP|Q7TMF2|ERI1_MOUSE	21316728	19145864	18151778	16631268	16928228	16612539	20150274	15660690	18549656	20599956	19441600	15638471	17678188
923.467	2	0.90343624, 0.96607774, 0.9668311, 0.9778722	67.575	ETESQLLPDVGAVVTC[160.0307]K	1	EXOS1_MOUSE	3'-5' exoribonuclease CSL4 homolog OS=Mus musculus GN=Exosc1 PE=2 SV=1		21556572	18348464	16715520	25047654	16182169	14947571	20240944	20602394	16276081	17891310	20559020	21970876	20254422
870.896	2	0.9019854, 0.93597925, 0.96064574, 0.9657899	34.567	LC[160.0307]NLEEGSPGSGTYTR	1	EXOS1_MOUSE	3'-5' exoribonuclease CSL4 homolog OS=Mus musculus GN=Exosc1 PE=2 SV=1		26896152	20327136	20729652	25158282	17229340	16379136	26362514	15991001	17645848	26763118	27930556	22192776	23535018
723.374	2	0.97598207, 0.9760811, 0.97746307	52.079	TSENGAVPVVSVMR	1	EXOS1_MOUSE	3'-5' exoribonuclease CSL4 homolog OS=Mus musculus GN=Exosc1 PE=2 SV=1	SP|Q9DAA6|EXOS1_MOUSE	11135327	2957233	4.12984e+06	10795945	3201180	5.4186e+06	9159818	3.98739e+06	5164752	5023808	8513926	8310082	8126468
442.93085, 663.89264	2, 3	0.95338976, 0.95365924, 0.9555936, 0.96636003, 0.97089505, 0.9714232	53.517	VHILYVGSTPLK	1	EXOS1_MOUSE	3'-5' exoribonuclease CSL4 homolog OS=Mus musculus GN=Exosc1 PE=2 SV=1	SP|Q9DAA6|EXOS1_MOUSE	40531264	26921784	26442068	28527282	22583550	25994824	28179854	25876854	24580476	28238318	26170206	32014756	29193542
601.848	2	0.96152943, 0.962324	48.51	SFRPGDIVLAK	1	EXOS1_MOUSE	3'-5' exoribonuclease CSL4 homolog OS=Mus musculus GN=Exosc1 PE=2 SV=1	SP|Q9DAA6|EXOS1_MOUSE	19409578	17580880	19077472	19249282	12569994	14232590	20651588	12529634	13191994	18294052	14681674	16376634	20584752
447.711	2	0.9121076, 0.9675731, 0.97096443	31.422	YC[160.0307]IPGER	0.99	EXOS1_MOUSE	3'-5' exoribonuclease CSL4 homolog OS=Mus musculus GN=Exosc1 PE=2 SV=1		17951270	11167122	8.21247e+06	12286322	9179855	14202781	17000350	10273462	11367763	14714459	12512255	13666916	11514301
528.595	3	0.91733134, 0.93786925	72.859	HGYIFSSLAGC[160.0307]LMK	1	EXOS1_MOUSE	3'-5' exoribonuclease CSL4 homolog OS=Mus musculus GN=Exosc1 PE=2 SV=1		7836346	5.43028e+06	2.28559e+06	4189002	3.67813e+06	4059507	6.4074e+06	5144319	3573254	3.80618e+06	4175472	4739944	2.92736e+06
625.343	2	0.97442245, 0.977453	47.148	VAVFTANASEIK	1	RM01_MOUSE	39S ribosomal protein L1, mitochondrial OS=Mus musculus GN=Mrpl1 PE=1 SV=2	SP|Q99N96|RM01_MOUSE	21474288	27500192	28881654	27060408	22959878	25154928	23101018	19513552	22756160	23163064	22924912	19542646	24989794
688.333	2	0.9378374, 0.9796331	22.949	TSDEKPVDDIEK	1	RM01_MOUSE	39S ribosomal protein L1, mitochondrial OS=Mus musculus GN=Mrpl1 PE=1 SV=2	SP|Q99N96|RM01_MOUSE	7.18555e+06	11104926	6236847	8225616	5459080	7715444	6913843	8743288	8517434	8487344	5.68083e+06	4599682	7.39626e+06
762.411	3	0.91013336, 0.93337584, 0.93351835, 0.9486898, 0.9501873	96.911	TVEPFASVIALPHLFSSEVNK	1	RM01_MOUSE	39S ribosomal protein L1, mitochondrial OS=Mus musculus GN=Mrpl1 PE=1 SV=2	SP|Q99N96|RM01_MOUSE	30003228	35881976	28131662	36274972	21188100	29152238	28651012	30062048	36400856	31834728	30201400	26582014	26057302
517.79	2	0.967689	40.548	SSTSEGLLLK	1	RM01_MOUSE	39S ribosomal protein L1, mitochondrial OS=Mus musculus GN=Mrpl1 PE=1 SV=2	SP|Q99N96|RM01_MOUSE	15856980	16338044	15636244	10717848	12158148	17274536	9124380	9415989	16444691	13213431	10742281	13018791	14129985
443.875	3	0.977092	26.274	TAHEIMVDEER	1	RM01_MOUSE	39S ribosomal protein L1, mitochondrial OS=Mus musculus GN=Mrpl1 PE=1 SV=2	SP|Q99N96|RM01_MOUSE	5294114	3.11608e+06	4.65576e+06	4.63585e+06	2.54577e+06	3114774	4.81328e+06	5327465	2.42739e+06	2.72844e+06	5860968	3.84738e+06	3.78001e+06
711.409	3	0.92714745, 0.9445772, 0.9448859, 0.9561023	94.703	NLLPLFVGHNLLLVSEEPK	1	RM10_MOUSE	39S ribosomal protein L10, mitochondrial OS=Mus musculus GN=Mrpl10 PE=2 SV=2	SP|Q3TBW2|RM10_MOUSE	11409996	15995156	17151322	9123640	17749024	19359852	14010932	14637268	20787942	12597196	8146476	8750364	12345509
626.85	2	0.93091255, 0.9363855, 0.975508	62.829	IGQPTVSYFLK	1	RM11_MOUSE	39S ribosomal protein L11, mitochondrial OS=Mus musculus GN=Mrpl11 PE=2 SV=1	SP|Q9CQF0|RM11_MOUSE	36065552	24521260	28418572	35461964	24060948	25403486	34842224	21716372	26444356	32079642	27262260	27224414	30090452
690.338	2	0.68979454, 0.93159395, 0.9606871, 0.9672168	58.17	DLSAEELEAFQK	1	RM11_MOUSE	39S ribosomal protein L11, mitochondrial OS=Mus musculus GN=Mrpl11 PE=2 SV=1	SP|Q9CQF0|RM11_MOUSE	22815550	17968766	19550140	20075062	12163644	18189728	18410900	10218250	24618340	13411271	17594784	24081326	18167424
821.477	2	0.7311816, 0.81751287, 0.85907596	72.806	AGQAIPGPPLGPILGQR	0.98	RM11_MOUSE	39S ribosomal protein L11, mitochondrial OS=Mus musculus GN=Mrpl11 PE=2 SV=1	SP|Q9CQF0|RM11_MOUSE	32876704	28193786	24344378	35983244	23156896	25323898	26085168	21717048	27426880	25810756	27825438	33330736	28583868
427.753	2	0.9239299, 0.94419, 0.96892333	42.146	EGIPLPTK	0.97	RM11_MOUSE	39S ribosomal protein L11, mitochondrial OS=Mus musculus GN=Mrpl11 PE=2 SV=1	SP|Q9CQF0|RM11_MOUSE	20236710	16687472	15947074	18130318	16575280	17793010	23150652	16145703	16261725	17937892	18269908	19588366	20863576
458.279	2	0.93976635, 0.9637154, 0.9738994	48.028	EVAGLVSLK	1	RM11_MOUSE	39S ribosomal protein L11, mitochondrial OS=Mus musculus GN=Mrpl11 PE=2 SV=1	SP|Q9CQF0|RM11_MOUSE	17206224	17862680	19974896	20516544	12977272	15260338	19924290	13884272	16092154	19547368	21586000	22878510	23593952
424.256	2	0.75916857, 0.8132271	35.556	AVFLAAQK	1	RM11_MOUSE	39S ribosomal protein L11, mitochondrial OS=Mus musculus GN=Mrpl11 PE=2 SV=1	SP|Q9CQF0|RM11_MOUSE	24906510	17446494	12759044	22011348	12919530	14746147	21558100	16201064	20168400	17327562	15960044	20500336	22383546
677.354	2	0.90588486, 0.93012553, 0.9517015, 0.96223664	40.304	SEALAGAPLDNAPK	1	RM12_MOUSE	39S ribosomal protein L12, mitochondrial OS=Mus musculus GN=Mrpl12 PE=1 SV=2	SP|Q9DB15|RM12_MOUSE	255501168	237460432	229735936	206707424	232907280	257899616	242011136	228078096	244933008	251017456	241782912	248661232	272303008
578.335	2	0.7211298, 0.76497984, 0.92110455, 0.9774815, 0.97794414	46.905	LVESLPQEIK	1	RM12_MOUSE	39S ribosomal protein L12, mitochondrial OS=Mus musculus GN=Mrpl12 PE=1 SV=2	SP|Q9DB15|RM12_MOUSE	62474312	62771284	67149176	61141680	63478324	66064624	75108944	63733660	70095656	74381272	65772044	68633600	70009800
428.59048, 642.3821	2, 3	0.87337714, 0.9347245, 0.951165, 0.9585297, 0.9605426, 0.964139, 0.96522546, 0.9676418	42.302	KLVESLPQEIK	1	RM12_MOUSE	39S ribosomal protein L12, mitochondrial OS=Mus musculus GN=Mrpl12 PE=1 SV=2	SP|Q9DB15|RM12_MOUSE	192724512	194934560	166667520	184212112	197706416	190487888	203553376	193935392	184657680	208133152	207173616	214294064	205400336
614.843	2	0.80716276, 0.81102544, 0.8549423	65.971	AALEAVGGTVVLE	0.61	RM12_MOUSE	39S ribosomal protein L12, mitochondrial OS=Mus musculus GN=Mrpl12 PE=1 SV=2	SP|Q9DB15|RM12_MOUSE	80985216	89950032	102938488	85257544	83190624	88397064	88934032	86400840	102223048	94649232	102142616	95042520	93475696
673.875	2	0.97214746, 0.9778448	51.466	NYVQGINLVQAK	1	RM12_MOUSE	39S ribosomal protein L12, mitochondrial OS=Mus musculus GN=Mrpl12 PE=1 SV=2	SP|Q9DB15|RM12_MOUSE	2.75403e+06	3.56415e+06	8657742	3.00564e+06	8237064	5.88776e+06	5730934	5.07458e+06	10212975	10167950	9335436	8523608	8883164
838.4049, 1117.537	3, 4	0.7963516, 0.87144256, 0.9141648, 0.94118226, 0.94313025, 0.9605012, 0.9661107, 0.9677242, 0.9716455, 0.97379833, 0.97402006, 0.9742998, 0.974479, 0.9750311	82.467	IQDVGLMPMGGMVPGPVSAAAPASEAAEEEDVPK	0.99, 1.0	RM12_MOUSE	39S ribosomal protein L12, mitochondrial OS=Mus musculus GN=Mrpl12 PE=1 SV=2	SP|Q9DB15|RM12_MOUSE	230955600	246355728	248302768	242737568	234356560	270500768	229992432	202932528	270518528	256299904	278068800	264312000	260255488
1117.86	3	0.5854301, 0.9266658, 0.9319001, 0.9593707, 0.9654351, 0.9706159	83.587	IQ[129.0426]DVGLMPMGGMVPGPVSAAAPASEAAEEEDVPK	1	RM12_MOUSE	39S ribosomal protein L12, mitochondrial OS=Mus musculus GN=Mrpl12 PE=1 SV=2		11128801	14097715	14821223	9398350	11970543	16135162	10253258	10340036	12170512	11771676	14472556	19325168	15482473
566.775	2	0.83003885, 0.9149937, 0.9745776	53.377	VWTPPDDFR	1	RM13_MOUSE	39S ribosomal protein L13, mitochondrial OS=Mus musculus GN=Mrpl13 PE=2 SV=1	SP|Q9D1P0|RM13_MOUSE	17836618	21093294	25934544	15871326	18666842	22705048	19762564	19397626	20774444	18712596	18551260	21743766	19948020
598.649	3	0.9353948, 0.9382866, 0.9719736, 0.97558063	81.352	LHLFPDEDIPEDILK	0.86	RM13_MOUSE	39S ribosomal protein L13, mitochondrial OS=Mus musculus GN=Mrpl13 PE=2 SV=1	SP|Q9D1P0|RM13_MOUSE	25699216	26084276	22469364	21340392	20324028	21437504	22011498	17352698	21928678	24338258	21604162	20652916	19202672
408.253	2	0.878249	27.746	LAVIASNK	0.98	RM13_MOUSE	39S ribosomal protein L13, mitochondrial OS=Mus musculus GN=Mrpl13 PE=2 SV=1	SP|Q9D1P0|RM13_MOUSE	0	1.53306e+06	2.50953e+06	2.55056e+06	2.73588e+06	2.35263e+06	989840	1.80196e+06	1.98242e+06	2.83842e+06	4.6206e+06	2116914	3.65971e+06
503.294	2	0.84110624, 0.8727614	66.061	LAIYGMLPK	1	RM13_MOUSE	39S ribosomal protein L13, mitochondrial OS=Mus musculus GN=Mrpl13 PE=2 SV=1	SP|Q9D1P0|RM13_MOUSE	8825484	13371076	12839807	9857283	9904632	12444903	9241386	13537843	13636196	11034843	13149553	12685484	14652504
622.659	3	0.9441252, 0.95607924, 0.9714578, 0.97541517	28.881	VVDNSALGSTPYHRPPR	1	RM14_MOUSE	39S ribosomal protein L14, mitochondrial OS=Mus musculus GN=Mrpl14 PE=2 SV=1	SP|Q9D1I6|RM14_MOUSE	9018087	15017788	10547950	10008303	7.0154e+06	11939206	13346642	10025814	7.58489e+06	16527418	8830674	7657175	13318241
487.787	2	0.9630538, 0.9715019	75.071	VLAIAQNFV	1	RM14_MOUSE	39S ribosomal protein L14, mitochondrial OS=Mus musculus GN=Mrpl14 PE=2 SV=1	SP|Q9D1I6|RM14_MOUSE	12516004	10549662	15966040	12851982	11423236	14627064	10805183	11908434	12110830	12533056	12918660	12983666	11844110
549.338	2	0.84907585, 0.9517202, 0.95861596	65.516	VGDQILLAIR	1	RM14_MOUSE	39S ribosomal protein L14, mitochondrial OS=Mus musculus GN=Mrpl14 PE=2 SV=1	SP|Q9D1I6|RM14_MOUSE	19053060	21952742	21276238	20682264	17420506	22518338	21315278	19332486	21539824	18215864	17541158	17066678	17486310
379.917	3	0.92251074, 0.9367836	61.719	IKIPIPTSLR	1	RM14_MOUSE	39S ribosomal protein L14, mitochondrial OS=Mus musculus GN=Mrpl14 PE=2 SV=1	SP|Q9D1I6|RM14_MOUSE	13357467	12469413	15710295	14741254	9603022	12785928	13963846	9560286	9000387	14253806	12724259	15150671	13895123
383.24	2	0.9728092, 0.9796524	22.687	ALIVGHR	1	RM14_MOUSE	39S ribosomal protein L14, mitochondrial OS=Mus musculus GN=Mrpl14 PE=2 SV=1	SP|Q9D1I6|RM14_MOUSE	4.00887e+06	6903331	9023437	4.77745e+06	4883603	8524436	4902989	5.44514e+06	7455294	1.1515e+06	3.91876e+06	2.96437e+06	8761671
604.989	3	0.65608996, 0.91672033, 0.9523081, 0.96449834, 0.970091	82.317	FGYVLPDITKDELFR	1	RM15_MOUSE	39S ribosomal protein L15, mitochondrial OS=Mus musculus GN=Mrpl15 PE=1 SV=1	SP|Q9CPR5|RM15_MOUSE	25821986	27606116	24577094	25134076	20378106	23509266	21015540	11584938	19777834	21315590	21289294	19395942	21937632
578.332	3	0.9434307, 0.9507941, 0.9520282, 0.955902	90.452	SLEILC[160.0307]KPIPFFLR	1	RM15_MOUSE	39S ribosomal protein L15, mitochondrial OS=Mus musculus GN=Mrpl15 PE=1 SV=1		18948274	17666250	13728009	20380088	14448698	13542255	16211878	13411966	11907230	6899383	6517945	6551294	7860597
428.5905, 642.3822	2, 3	0.91480166, 0.9633227, 0.9695207, 0.9741983, 0.977617	43.037	ILKPTDENLLK	0.6, 1.0	RM15_MOUSE	39S ribosomal protein L15, mitochondrial OS=Mus musculus GN=Mrpl15 PE=1 SV=1	SP|Q9CPR5|RM15_MOUSE	30128034	41347484	30793944	30537006	21892974	30716976	29340126	17743130	25587586	25066768	20911796	32051272	27639260
545.817	2	0.94043607, 0.94297755	65.84	LQYLIDLGR	1	RM15_MOUSE	39S ribosomal protein L15, mitochondrial OS=Mus musculus GN=Mrpl15 PE=1 SV=1	SP|Q9CPR5|RM15_MOUSE	15305002	10307240	10466770	17454484	8431110	8.17413e+06	19818048	6939541	5.89561e+06	10797523	11084398	9279374	10345590
506.319	2	0.68325865, 0.96521586	32.062	GVTIQPLKR	0.88	RM15_MOUSE	39S ribosomal protein L15, mitochondrial OS=Mus musculus GN=Mrpl15 PE=1 SV=1	SP|Q9CPR5|RM15_MOUSE	4.97531e+06	6.56995e+06	6788785	6.60962e+06	3565049	5095781	7.13035e+06	265130	3331050	5.15507e+06	4754739	3.10858e+06	5.28673e+06
862.434	2	0.9357219, 0.9590914, 0.9608477	71.351	MLPPESLVPYYTDAK	1	RM15_MOUSE	39S ribosomal protein L15, mitochondrial OS=Mus musculus GN=Mrpl15 PE=1 SV=1	SP|Q9CPR5|RM15_MOUSE	13905681	15880926	14889587	12309687	11998063	14957789	17596292	8506975	9584947	15109007	13244104	15070127	14780783
906.499	2	0.95508593, 0.9722016, 0.9724183, 0.9754502	84.477	TLLPVPTFENVSIPER	1	RM16_MOUSE	39S ribosomal protein L16, mitochondrial OS=Mus musculus GN=Mrpl16 PE=2 SV=1	SP|Q99N93|RM16_MOUSE	19818686	25132086	29108706	19021224	19253652	24125768	19762958	17995062	20057846	19426824	19761326	23990468	21541038
400.55212, 600.324	2, 3	0.51300526, 0.9005836, 0.9609525, 0.9664504, 0.9666376	34.804	GAIDHYVTPVK	0.6, 0.7	RM16_MOUSE	39S ribosomal protein L16, mitochondrial OS=Mus musculus GN=Mrpl16 PE=2 SV=1	SP|Q99N93|RM16_MOUSE	18506408	22370042	18160382	16181490	19514046	19207894	17965990	13565050	19503374	17967752	17558842	15694983	21386738
589.786	2	0.970163	43.56	TGC[160.0307]LVVEMGGR	1	RM16_MOUSE	39S ribosomal protein L16, mitochondrial OS=Mus musculus GN=Mrpl16 PE=2 SV=1		6.70383e+06	9906617	7.0474e+06	4.92152e+06	9448924	6.25953e+06	6.75467e+06	6225617	7.12131e+06	3.97488e+06	6.40185e+06	9003133	6834062
500.292	2	0.9515552, 0.9797617	30.32	MLQIPNRK	0.93	RM17_MOUSE	39S ribosomal protein L17, mitochondrial OS=Mus musculus GN=Mrpl17 PE=1 SV=1	SP|Q9D8P4|RM17_MOUSE	6722447	6.54704e+06	6999851	11144376	4.72942e+06	6315715	7109191	5800449	4.51341e+06	7897551	9849956	7581971	7456811
423.727	2	0.905346	32.463	IEATWAR	0.96	RM17_MOUSE	39S ribosomal protein L17, mitochondrial OS=Mus musculus GN=Mrpl17 PE=1 SV=1	SP|Q9D8P4|RM17_MOUSE	13748835	12612664	12490299	15391651	11594963	13781101	14218511	7889600	11733288	13210534	11142484	13147872	14384703
414.732	2	0.900944, 0.9201422	30.428	LGLGPESR	1	RM17_MOUSE	39S ribosomal protein L17, mitochondrial OS=Mus musculus GN=Mrpl17 PE=1 SV=1	SP|Q9D8P4|RM17_MOUSE	11842762	9348135	10553274	7.16498e+06	11017712	11754549	12012486	9970866	14259806	13830544	9466294	11212898	11071247
427.228	2	0.8515898, 0.9360946, 0.9735042	36.784	MAVIEYK	1	RM17_MOUSE	39S ribosomal protein L17, mitochondrial OS=Mus musculus GN=Mrpl17 PE=1 SV=1	SP|Q9D8P4|RM17_MOUSE	15661540	20521718	13345234	16657843	9095755	11686012	19929848	10230895	12758866	12714820	17515016	15411846	17355570
688.826	2	0.9696857, 0.97079873	36.121	ENEAVAPEFTNR	0.9	RM18_MOUSE	39S ribosomal protein L18, mitochondrial OS=Mus musculus GN=Mrpl18 PE=2 SV=1	SP|Q9CQL5|RM18_MOUSE	10710062	10344490	12924779	9022990	9800399	11153533	13796550	8639298	9839234	9715008	15922688	15440604	10151005
478.793	2	0.95947236, 0.974258, 0.9767906	36.757	IQEIQVVK	1	RM19_MOUSE	39S ribosomal protein L19, mitochondrial OS=Mus musculus GN=Mrpl19 PE=2 SV=1	SP|Q9D338|RM19_MOUSE	22866494	20022576	25994864	24611176	16622197	24024860	22887626	18051516	17795550	17914276	22192562	20938152	24518278
662.827	2	0.94586587, 0.94801265, 0.9533747	59.899	FDLALTEEQMK	0.99	RM19_MOUSE	39S ribosomal protein L19, mitochondrial OS=Mus musculus GN=Mrpl19 PE=2 SV=1	SP|Q9D338|RM19_MOUSE	22240658	21050260	20619770	23055088	18502690	23924700	22472036	20273910	19402564	21025878	20427080	21214414	22746386
555.277	2	0.8712701, 0.92675483, 0.9759341	22.44	VTTADPYASGK	1	RM19_MOUSE	39S ribosomal protein L19, mitochondrial OS=Mus musculus GN=Mrpl19 PE=2 SV=1	SP|Q9D338|RM19_MOUSE	11925438	11465269	15089609	14842225	8.27436e+06	12501139	16666906	8944406	13226483	11776822	12483848	11699394	11340066
645.862	2	0.9018472, 0.9332774	57.157	RLDDNLLYLR	0.73	RM19_MOUSE	39S ribosomal protein L19, mitochondrial OS=Mus musculus GN=Mrpl19 PE=2 SV=1	SP|Q9D338|RM19_MOUSE	14445268	13194544	13319542	19560934	14962590	13819238	15660268	10958051	15914774	17676892	12804134	14197681	12877450
583.816	2	0.8172589, 0.96547765, 0.9731706	64.222	TSQFLGIC[160.0307]IK	1	RM19_MOUSE	39S ribosomal protein L19, mitochondrial OS=Mus musculus GN=Mrpl19 PE=2 SV=1		16031384	15651326	16061358	16913848	10560359	16983196	18055770	11297951	14871326	12791867	15113946	13118538	11332906
1069.18	3	0.85233957, 0.927863, 0.9456713, 0.97458875	66.43	DALPEYSTFDVNMKPVPQEAC[160.0307]QEVPVNK	1	RM19_MOUSE	39S ribosomal protein L19, mitochondrial OS=Mus musculus GN=Mrpl19 PE=2 SV=1		23372044	29161648	28617282	26332802	20340130	28984480	18097824	16311975	24105126	25324522	25649366	22407228	21969378
1038.53	3	0.97068316, 0.9710665, 0.9720034	79.202	MAVAAQEGDAHPLGALPVGTLINNVESEPGR	1	RM02_MOUSE	39S ribosomal protein L2, mitochondrial OS=Mus musculus GN=Mrpl2 PE=2 SV=1	SP|Q9D773|RM02_MOUSE	18407712	24058038	24977400	16533075	18508732	19453496	19554856	15771268	17197338	19653942	20355784	17361472	19437948
456.572	3	0.9413767, 0.96296525, 0.97273904	33.731	AGDTILNSNHIGR	0.99	RM02_MOUSE	39S ribosomal protein L2, mitochondrial OS=Mus musculus GN=Mrpl2 PE=2 SV=1	SP|Q9D773|RM02_MOUSE	8157904	10886312	9907254	9946669	7.53444e+06	7000493	8898933	6.43712e+06	6618289	8123999	5102148	4.28093e+06	9191367
630.366	2	0.96020657, 0.9720707, 0.97330266	71.106	VLVDLAIYEPK	1	RM20_MOUSE	39S ribosomal protein L20, mitochondrial OS=Mus musculus GN=Mrpl20 PE=1 SV=1	SP|Q9CQL4|RM20_MOUSE	11119014	21088426	19487236	13651038	14470531	23586826	10052950	10456505	14001532	12706211	14427787	11805779	10887840
789.4	3	0.9429653, 0.94916666, 0.95616126, 0.97017443	82.795	TSLSSPPWQEVVLPDPVEETR	0.96	RM21_MOUSE	39S ribosomal protein L21, mitochondrial OS=Mus musculus GN=Mrpl21 PE=2 SV=1	SP|Q9D1N9|RM21_MOUSE	10195966	8615747	15193950	10926859	10285112	12238225	6.92691e+06	6.92749e+06	7570277	11078791	12576218	13168073	12862151
660.849	2	0.9591323, 0.966094, 0.975	41.021	VNELIATGQYGR	1	RM21_MOUSE	39S ribosomal protein L21, mitochondrial OS=Mus musculus GN=Mrpl21 PE=2 SV=1	SP|Q9D1N9|RM21_MOUSE	11315946	13929954	15833870	6760460	14225178	12338595	9430182	11202138	14494477	16911232	15742275	15683188	15662962
647.063	3	0.86602885, 0.93470734, 0.972583	89.973	VLLVGADNFTLLGKPLLR	1	RM21_MOUSE	39S ribosomal protein L21, mitochondrial OS=Mus musculus GN=Mrpl21 PE=2 SV=1	SP|Q9D1N9|RM21_MOUSE	4247515	6455560	6.36737e+06	4040576	5.57646e+06	6139339	4.03759e+06	5.82231e+06	6.86216e+06	3.31449e+06	2615776	4.27826e+06	3.09284e+06
583.866	2	0.9423475, 0.952906, 0.97080934	64.228	IIVNPQTILR	1	RM21_MOUSE	39S ribosomal protein L21, mitochondrial OS=Mus musculus GN=Mrpl21 PE=2 SV=1	SP|Q9D1N9|RM21_MOUSE	20428178	23848684	27666670	24165532	22593602	20797196	23039726	20276638	21307454	23524756	23724398	18552946	20982600
513.801	2	0.96358943, 0.9643543	42.873	INTIEIAPR	1	RM21_MOUSE	39S ribosomal protein L21, mitochondrial OS=Mus musculus GN=Mrpl21 PE=2 SV=1	SP|Q9D1N9|RM21_MOUSE	18179572	20533232	23374190	19078080	15842658	15900229	18297278	17042588	16529289	18643258	17152422	18033818	18863156
687.358	2	0.968098	55.54	EVLLEAQDMAVR	1	RM22_MOUSE	39S ribosomal protein L22, mitochondrial OS=Mus musculus GN=Mrpl22 PE=2 SV=1	SP|Q8BU88|RM22_MOUSE	11417049	11730577	12044267	10950795	11724706	14912295	13992464	12123240	12563753	11495356	10672461	13794645	12637296
678.382	2	0.93209034, 0.9376726, 0.9572786	45.231	LVEGPPPPPEVPK	1	RM22_MOUSE	39S ribosomal protein L22, mitochondrial OS=Mus musculus GN=Mrpl22 PE=2 SV=1	SP|Q8BU88|RM22_MOUSE	33600396	37883012	43047928	42551924	36977172	45634560	36491032	34755872	43140932	40447932	38554872	36324640	41902104
636.32	2	0.9707921, 0.97852534, 0.97880715	23.011	SNLHIAESTSGR	0.99	RM22_MOUSE	39S ribosomal protein L22, mitochondrial OS=Mus musculus GN=Mrpl22 PE=2 SV=1	SP|Q8BU88|RM22_MOUSE	11046416	13087124	11166353	12812626	8.14113e+06	10636213	10584298	11635012	10696960	8691912	7422169	10502264	7647952
458.717	2	0.8271215, 0.8493468, 0.96753246	21.107	DHNVEFR	1	RM22_MOUSE	39S ribosomal protein L22, mitochondrial OS=Mus musculus GN=Mrpl22 PE=2 SV=1	SP|Q8BU88|RM22_MOUSE	12539328	13495154	11260131	12528366	8654530	11223108	11380124	7.30248e+06	14294577	11850116	9050852	10410974	9764789
401.20132, 601.29865	2, 3	0.95723933, 0.97266644, 0.9729748, 0.9774469, 0.9779078, 0.97808266	17.486	RPAEIYHC[160.0307]R	0.95, 1.0	RM22_MOUSE	39S ribosomal protein L22, mitochondrial OS=Mus musculus GN=Mrpl22 PE=2 SV=1		25156802	22999000	16805298	18064608	16854202	20821334	23320654	16738344	19751164	17072080	21787304	22931138	19356696
636.656	3	0.8738687, 0.9160954, 0.9561669, 0.97387713	75.27	GMSIDQALAQLEFNDKK	0.95	RM22_MOUSE	39S ribosomal protein L22, mitochondrial OS=Mus musculus GN=Mrpl22 PE=2 SV=1	SP|Q8BU88|RM22_MOUSE	6.60061e+06	10179666	11714702	5.94274e+06	10090686	10494261	9806096	7729414	10785201	10195134	10166611	7.40775e+06	7.94258e+06
683.379	2	0.9639367, 0.9656735	55.755	IVYPPQLPGEPR	0.99	RM22_MOUSE	39S ribosomal protein L22, mitochondrial OS=Mus musculus GN=Mrpl22 PE=2 SV=1	SP|Q8BU88|RM22_MOUSE	27626444	30158224	28584048	29923888	28908884	34706864	29554290	22041460	23970584	23753850	28936328	27571624	30413160
865.983	2	0.968849, 0.97635156, 0.97657496	79.365	NVLYPLYQLGGPQLR	1	RM23_MOUSE	39S ribosomal protein L23, mitochondrial OS=Mus musculus GN=Mrpl23 PE=2 SV=1	SP|O35972|RM23_MOUSE	12800678	16766317	15319996	14571649	13683071	17283574	15816602	15361769	16084380	15743208	15363748	14825025	12568400
855.447	3	0.8702546, 0.95843524, 0.96694666	80.06	TNFFIQLVRPGTAQPEDTVQFR	1	RM23_MOUSE	39S ribosomal protein L23, mitochondrial OS=Mus musculus GN=Mrpl23 PE=2 SV=1	SP|O35972|RM23_MOUSE	17461132	17092322	17641732	16309368	13173484	19163514	15026455	12729982	10983498	10996716	12485664	13492434	6.6193e+06
874.97	2	0.9752708, 0.9768098, 0.97823495	74.013	NYLEQIYNVPVAAVR	1	RM23_MOUSE	39S ribosomal protein L23, mitochondrial OS=Mus musculus GN=Mrpl23 PE=2 SV=1	SP|O35972|RM23_MOUSE	16223723	18113282	16882256	16634282	15824063	16605829	14365956	14608654	17378368	15009248	17265488	19906504	16901246
776.386	2	0.94742674, 0.9623401	44.018	SPEPLEEELPQQR	1	RM23_MOUSE	39S ribosomal protein L23, mitochondrial OS=Mus musculus GN=Mrpl23 PE=2 SV=1	SP|O35972|RM23_MOUSE	26810616	16959146	24238364	27706262	19297766	24427420	30255472	24306972	18194944	26524650	22925236	20832640	21923212
439.217	2	0.91068774, 0.96644974, 0.9727233	33.345	IPMEMTR	0.99	RM23_MOUSE	39S ribosomal protein L23, mitochondrial OS=Mus musculus GN=Mrpl23 PE=2 SV=1	SP|O35972|RM23_MOUSE	16587786	16936594	15516737	16535989	14603981	14443736	14399488	18142448	17801668	13685136	13288689	17389028	20250542
464.73	2	0.78966993, 0.97146183	29.969	ATSSPFYR	1	RM24_MOUSE	39S ribosomal protein L24, mitochondrial OS=Mus musculus GN=Mrpl24 PE=2 SV=1	SP|Q9CQ06|RM24_MOUSE	11765245	14208744	13109094	9187239	14431773	13423818	11873890	14208326	13210670	12996568	10964573	12547436	13848948
926.428	2	0.96213895, 0.9686008	81.851	TLEEDVMEAMGIQETR	0.95	RM24_MOUSE	39S ribosomal protein L24, mitochondrial OS=Mus musculus GN=Mrpl24 PE=2 SV=1	SP|Q9CQ06|RM24_MOUSE	5.47705e+06	6426360	5972446	6933501	5084821	6143499	3.67933e+06	6.38496e+06	6196306	6505407	5466650	5895133	5502345
577.979	3	0.86118656, 0.96312505, 0.9649811, 0.9780072	43.377	GTMIASEAPLLHHQVK	1	RM24_MOUSE	39S ribosomal protein L24, mitochondrial OS=Mus musculus GN=Mrpl24 PE=2 SV=1	SP|Q9CQ06|RM24_MOUSE	16623792	7302896	11892669	16081198	12581227	7176650	13373116	15278046	9368608	20354318	18462588	17170302	14166259
529.293	2	0.95613277, 0.9704451	30.109	KPTEIQWR	0.78	RM24_MOUSE	39S ribosomal protein L24, mitochondrial OS=Mus musculus GN=Mrpl24 PE=2 SV=1	SP|Q9CQ06|RM24_MOUSE	11518120	11560837	8613183	8253053	9998988	11954882	7.33713e+06	9843776	11911614	9823022	8618573	13692263	9716996
693.878	2	0.69886106, 0.8982638, 0.9733632, 0.9742361	61.57	NTEAVDLVTSLPK	1	RM27_MOUSE	39S ribosomal protein L27, mitochondrial OS=Mus musculus GN=Mrpl27 PE=2 SV=1	SP|Q99N92|RM27_MOUSE	24494464	28984018	24464510	28290634	20985590	27612976	23172244	20291524	24790464	21072732	24617796	22196360	23474762
552.975	3	0.897159	42.179	TFVHVVPAKPEGTFK	1	RM27_MOUSE	39S ribosomal protein L27, mitochondrial OS=Mus musculus GN=Mrpl27 PE=2 SV=1	SP|Q99N92|RM27_MOUSE	10554514	3.832e+06	5.87948e+06	4368226	6028012	8886944	8279945	5.82551e+06	5418093	11510476	10585639	7474393	6447833
413.227	3	0.8942805, 0.923889, 0.94613975	46.286	ELYSEILDKK	1	RM28_MOUSE	39S ribosomal protein L28, mitochondrial OS=Mus musculus GN=Mrpl28 PE=2 SV=3	SP|Q9D1B9|RM28_MOUSE	4.12189e+06	6255522	7129446	2.73848e+06	3.58553e+06	5487701	7.0226e+06	5237126	3.23264e+06	4842437	4.34526e+06	6416935	5257740
488.265	3	0.93192023, 0.96997905, 0.9708274, 0.97199047	17.595	TPTPVHYKPHGTK	1	RM28_MOUSE	39S ribosomal protein L28, mitochondrial OS=Mus musculus GN=Mrpl28 PE=2 SV=3	SP|Q9D1B9|RM28_MOUSE	8548196	11132006	9632509	7986000	8590786	9370946	8941278	7264067	10366696	9096048	7.9792e+06	8937985	8.3444e+06
587.654	3	0.8218737, 0.83265257, 0.9642504	49.111	HAVTLLQVQDC[160.0307]HVLK	0.96	RM03_MOUSE	39S ribosomal protein L3, mitochondrial OS=Mus musculus GN=Mrpl3 PE=2 SV=1		29414662	32259360	30648260	26523246	19830566	30680406	24187228	24322688	29195736	24078698	20780220	29404572	31219824
415.261	2	0.94362193, 0.95118797, 0.96495813	34.413	IAALTVGGK	1	RM03_MOUSE	39S ribosomal protein L3, mitochondrial OS=Mus musculus GN=Mrpl3 PE=2 SV=1	SP|Q99N95|RM03_MOUSE	19867044	22891332	22515236	18873320	18044442	23956064	19474012	17582678	26186922	20149686	27328780	24218888	22303626
383.7	2	0.861647	30.5	GFQGVMK	0.99	RM03_MOUSE	39S ribosomal protein L3, mitochondrial OS=Mus musculus GN=Mrpl3 PE=2 SV=1	SP|Q99N95|RM03_MOUSE	13673085	13889320	17395236	10682568	13509422	16516156	16400971	11468470	15195049	13410179	13965519	16730918	15985103
451.8981, 677.3435	2, 3	0.93502146, 0.9518153, 0.9535714, 0.9713759, 0.97794884, 0.9786728	18.57	VFQPKPEDHEK	0.91, 0.94	RM30_MOUSE	39S ribosomal protein L30, mitochondrial OS=Mus musculus GN=Mrpl30 PE=2 SV=1	SP|Q9D7N6|RM30_MOUSE	11457332	15610138	17515796	12755720	13214441	14475321	14643104	14993031	15467716	12649035	13648416	14043080	13146886
946.461	2	0.9000983, 0.94278437, 0.95787454, 0.97441083	55.977	LPQGLPTEETMSSTC[160.0307]LK	1	RM30_MOUSE	39S ribosomal protein L30, mitochondrial OS=Mus musculus GN=Mrpl30 PE=2 SV=1		13838031	12222836	13179115	9699768	14496658	14802258	15430064	8751470	15352758	14343249	11096666	14769970	13047478
655.999	3	0.92904645, 0.9467026, 0.94856703	53.875	APSVETMVLYTGEKPSEK	1	RM32_MOUSE	39S ribosomal protein L32, mitochondrial OS=Mus musculus GN=Mrpl32 PE=2 SV=1	SP|Q9DCI9|RM32_MOUSE	33927884	28218376	25927832	28116306	21356562	22436392	108858848	21724504	24536078	38069592	37798344	34470096	32876354
523.91	3	0.9269007, 0.97052336, 0.97179294	36.892	NNIDIC[160.0307]PEC[160.0307]GHLK	0.99	RM32_MOUSE	39S ribosomal protein L32, mitochondrial OS=Mus musculus GN=Mrpl32 PE=2 SV=1		8626213	5863902	6319037	4.06737e+06	2.36318e+06	4273611	9925899	7082390	9005788	8455480	6533309	7.98794e+06	4.90843e+06
664.792	2	0.97346574, 0.9778726	28.631	HVLC[160.0307]GYC[160.0307]YEK	1	RM32_MOUSE	39S ribosomal protein L32, mitochondrial OS=Mus musculus GN=Mrpl32 PE=2 SV=1		10663976	12341110	9395470	15718108	7116766	9052520	10037224	8649877	8729744	9141872	5.9372e+06	7453302	10567200
431.755	2	0.90352124, 0.9110753, 0.965006	39.661	VLFVEQK	1	RM33_MOUSE	39S ribosomal protein L33, mitochondrial OS=Mus musculus GN=Mrpl33 PE=2 SV=1	SP|Q9CQP0|RM33_MOUSE	14902597	15225191	11803655	12403064	12910884	14017525	15907160	11042343	11387930	14995322	13403366	15186880	17865978
450.718	2	0.90912503, 0.9317429	47.356	MTTSFWK	0.81	RM35_MOUSE	39S ribosomal protein L35, mitochondrial OS=Mus musculus GN=Mrpl35 PE=2 SV=1	SP|Q9CQL6|RM35_MOUSE	7242424	12984874	11659140	6461564	6254208	13080471	7424954	8593057	11917105	8886432	8616962	7179435	10416340
387.239	2	0.85227776, 0.92391235	46.09	MAALLVR	0.64	RM36_MOUSE	39S ribosomal protein L36, mitochondrial OS=Mus musculus GN=Mrpl36 PE=2 SV=1	SP|Q99N90|RM36_MOUSE	7.88409e+06	5442029	8510602	9362071	4.97219e+06	6103081	7760470	5.04542e+06	5.6168e+06	8590474	8055099	8259212	7662570
848.965	2	0.8001944, 0.89391416, 0.9706499	52.268	VLEQPIVVQSVGTDGR	1	RM37_MOUSE	39S ribosomal protein L37, mitochondrial OS=Mus musculus GN=Mrpl37 PE=2 SV=1	SP|Q921S7|RM37_MOUSE	15115986	19666882	20388292	16201355	20004068	21648188	19641832	20738276	18200336	24055876	18372492	21502716	23986970
512.301	2	0.9384142, 0.95754	40.461	VLDIISHAR	0.63	RM37_MOUSE	39S ribosomal protein L37, mitochondrial OS=Mus musculus GN=Mrpl37 PE=2 SV=1	SP|Q921S7|RM37_MOUSE	8854047	5.62164e+06	7898480	8689453	5.95003e+06	9657940	6775938	9310180	8.23477e+06	9865687	8.24107e+06	8308449	8942914
958.002	2	0.8718508, 0.9171629, 0.9546869	74.967	VVVEPVGPVDFQPETFR	1	RM37_MOUSE	39S ribosomal protein L37, mitochondrial OS=Mus musculus GN=Mrpl37 PE=2 SV=1	SP|Q921S7|RM37_MOUSE	6.24263e+06	7384704	12818663	6481432	9950075	9359480	7.13845e+06	7402434	10100371	8832564	9558242	11529550	10155423
811.913	2	0.964501	70.66	NLVWTDSDQLLYR	1	RM37_MOUSE	39S ribosomal protein L37, mitochondrial OS=Mus musculus GN=Mrpl37 PE=2 SV=1	SP|Q921S7|RM37_MOUSE	7.07708e+06	7.23852e+06	10330546	5095675	6476961	7.75655e+06	7.47314e+06	6314774	8275674	4.60652e+06	7.12365e+06	6.90845e+06	9372384
854.446	2	0.7630739, 0.841821, 0.90276396, 0.97685724	72.891	VYEIPGLEPITYEGK	1	RM37_MOUSE	39S ribosomal protein L37, mitochondrial OS=Mus musculus GN=Mrpl37 PE=2 SV=1	SP|Q921S7|RM37_MOUSE	27123204	25032424	28066172	22891424	23980880	25891832	20667260	22404736	22989960	29278480	28049474	28131868	22967850
479.29	2	0.6568282, 0.68679327, 0.760946	53.771	ESLLLQVR	1	RM37_MOUSE	39S ribosomal protein L37, mitochondrial OS=Mus musculus GN=Mrpl37 PE=2 SV=1	SP|Q921S7|RM37_MOUSE	19267876	36323384	35857508	25333114	35907460	33865904	22077900	24357164	39525812	31055064	27614354	29549862	29361254
484.282	2	0.9392098, 0.94740874, 0.95976424	47.152	DPLPVIASR	1	RM37_MOUSE	39S ribosomal protein L37, mitochondrial OS=Mus musculus GN=Mrpl37 PE=2 SV=1	SP|Q921S7|RM37_MOUSE	18159616	21819788	21658506	23596528	23171824	21736412	21427592	17191596	25261924	19839476	19498366	19941274	16577781
409.212	3	0.94723713, 0.95905536, 0.9592841	35.781	LWHSTEDIPK	1	RM37_MOUSE	39S ribosomal protein L37, mitochondrial OS=Mus musculus GN=Mrpl37 PE=2 SV=1	SP|Q921S7|RM37_MOUSE	4288573	3.72757e+06	6011507	5334407	4867164	11382855	7271623	5261193	8862759	10001463	5.65409e+06	8807346	8609013
812.38	2	0.8346673, 0.95048505	39.986	TSAQNC[160.0307]TLATTWNR	1	RM37_MOUSE	39S ribosomal protein L37, mitochondrial OS=Mus musculus GN=Mrpl37 PE=2 SV=1		6648997	4.53812e+06	6383006	4.51256e+06	6293596	7150208	7540409	6887019	8691875	8.15899e+06	5591881	10646669	9434419
443.265	2	0.9638804, 0.9662558	87.285	FAFLLFK	0.99	RM38_MOUSE	39S ribosomal protein L38, mitochondrial OS=Mus musculus GN=Mrpl38 PE=2 SV=2	SP|Q8K2M0|RM38_MOUSE	2149036	3.07087e+06	5169794	864306	3.49072e+06	3.14189e+06	2.4268e+06	4289904	6359916	3.3681e+06	3.48531e+06	3.65713e+06	5280466
574.292	2	0.9112504, 0.9576216	49.112	LAEYYGLYR	1	RM38_MOUSE	39S ribosomal protein L38, mitochondrial OS=Mus musculus GN=Mrpl38 PE=2 SV=2	SP|Q8K2M0|RM38_MOUSE	30176464	26267908	26666494	24927180	22862836	29227778	20217438	26017484	25558824	26941040	28237920	22226476	27620072
528.806	2	0.9471834, 0.9630962	48.104	TASIPLEAVR	0.64	RM38_MOUSE	39S ribosomal protein L38, mitochondrial OS=Mus musculus GN=Mrpl38 PE=2 SV=2	SP|Q8K2M0|RM38_MOUSE	21629808	23876602	27319112	18353484	19078892	23421164	19156364	18327668	23025696	24612518	19941076	22962500	21370506
1047.51	2	0.9465328, 0.9539766, 0.9691078	66.955	TPPLGPMPNEDIDVSNLER	0.99	RM38_MOUSE	39S ribosomal protein L38, mitochondrial OS=Mus musculus GN=Mrpl38 PE=2 SV=2	SP|Q8K2M0|RM38_MOUSE	14078390	13732654	9772522	8829666	10479362	10011442	11274681	5427300	8140447	8612570	9914546	11477816	9415188
695.846	2	0.9406365, 0.95271015, 0.977567	71.175	DLPFETLDVDAR	1	RM39_MOUSE	39S ribosomal protein L39, mitochondrial OS=Mus musculus GN=Mrpl39 PE=2 SV=3	SP|Q9JKF7|RM39_MOUSE	26569180	28580172	30946800	28594884	23695532	35383244	24750682	22319990	28490124	28148730	29827476	28743352	29576972
423.575	3	0.8963966, 0.9222544, 0.96061987	57.951	FQGLSLPTHLR	1	RM39_MOUSE	39S ribosomal protein L39, mitochondrial OS=Mus musculus GN=Mrpl39 PE=2 SV=3	SP|Q9JKF7|RM39_MOUSE	9597914	8.0767e+06	7.77977e+06	6.13974e+06	5437788	8.17745e+06	4467019	6919371	6231003	6.88607e+06	4810369	8353725	6.94846e+06
814.438	2	0.9749995, 0.9750613	79.319	IGDFIDVSEGPLIPR	1	RM39_MOUSE	39S ribosomal protein L39, mitochondrial OS=Mus musculus GN=Mrpl39 PE=2 SV=3	SP|Q9JKF7|RM39_MOUSE	29686852	29830946	31887292	32855138	27948464	34462328	30400356	24922550	29503564	32075216	32789852	29636070	27657716
725.722	3	0.94014627, 0.9521719	88.463	SILALVDGQPWDMYKPLTK	1	RM39_MOUSE	39S ribosomal protein L39, mitochondrial OS=Mus musculus GN=Mrpl39 PE=2 SV=3	SP|Q9JKF7|RM39_MOUSE	23686334	20029532	20409814	23042808	18874644	23022618	15845612	18093324	20527640	16197382	18009764	15796064	17516368
471.258	3	0.9209089, 0.9548079, 0.97305363, 0.9807495	57.93	AFKDDYVVSLVR	1	RM39_MOUSE	39S ribosomal protein L39, mitochondrial OS=Mus musculus GN=Mrpl39 PE=2 SV=3	SP|Q9JKF7|RM39_MOUSE	13886880	11542825	14340003	15349603	14121315	17180354	13166832	15096652	11632155	13149794	14020694	11942495	10707181
400.224	3	0.77347714, 0.82983077, 0.86314064	48.463	VALEIFQHNK	0.67	RM39_MOUSE	39S ribosomal protein L39, mitochondrial OS=Mus musculus GN=Mrpl39 PE=2 SV=3	SP|Q9JKF7|RM39_MOUSE	3.69233e+06	12670490	12763741	4.68258e+06	4233540	13059545	6.03748e+06	8.08369e+06	11118076	8.22105e+06	6306935	11749477	10666470
585.806	2	0.84227145, 0.94911957	41.956	YKVDFIEEK	1	RM39_MOUSE	39S ribosomal protein L39, mitochondrial OS=Mus musculus GN=Mrpl39 PE=2 SV=3	SP|Q9JKF7|RM39_MOUSE	18360252	19535656	18611462	15001234	17536002	15608215	15114828	13010926	16783346	15851606	12671116	23315528	17010044
553.78	2	0.9718151, 0.979182	20.606	KMVTEDEVR	1	RM39_MOUSE	39S ribosomal protein L39, mitochondrial OS=Mus musculus GN=Mrpl39 PE=2 SV=3	SP|Q9JKF7|RM39_MOUSE	1.71843e+06	3.14e+06	2591595	4.1116e+06	1.20194e+06	3.29098e+06	4653982	3660156	3.17141e+06	3037024	3303129	2.18952e+06	2.82147e+06
475.608	3	0.778502, 0.91218597, 0.94667655	51.373	RFQGLSLPTHLR	0.71	RM39_MOUSE	39S ribosomal protein L39, mitochondrial OS=Mus musculus GN=Mrpl39 PE=2 SV=3	SP|Q9JKF7|RM39_MOUSE	58985008	34349680	9004296	46553660	19701364	24609958	36429788	21545452	8363388	24504908	21395320	20092212	18860360
510.247	2	0.95762396, 0.9652297	43.972	LDEWMPTK	0.94	RM39_MOUSE	39S ribosomal protein L39, mitochondrial OS=Mus musculus GN=Mrpl39 PE=2 SV=3	SP|Q9JKF7|RM39_MOUSE	12442012	12478881	9153898	13913786	11165748	16241514	11273428	7174435	13375146	15137524	9765503	12732897	12072795
504.761	2	0.96118987, 0.97071695	53.766	AQFTIWDK	1	RM39_MOUSE	39S ribosomal protein L39, mitochondrial OS=Mus musculus GN=Mrpl39 PE=2 SV=3	SP|Q9JKF7|RM39_MOUSE	16737214	19494860	17404922	17236576	13033542	14381372	16346344	15393410	15753762	13473628	19468884	13733339	22927392
578.322	2	0.94992226, 0.96910703, 0.9749102	64.518	DSAGLLDPVLR	1	RM04_MOUSE	39S ribosomal protein L4, mitochondrial OS=Mus musculus GN=Mrpl4 PE=2 SV=1	SP|Q9DCU6|RM04_MOUSE	18149050	12255006	15031853	15861382	14025738	12123575	17444724	12500630	13872056	20621292	18133614	19859428	12131333
569.646	3	0.8582794, 0.94768035, 0.9563528, 0.9569351, 0.9663765	68.299	IGLAELHPDVFATAPR	1	RM04_MOUSE	39S ribosomal protein L4, mitochondrial OS=Mus musculus GN=Mrpl4 PE=2 SV=1	SP|Q9DCU6|RM04_MOUSE	42513024	44248804	46892284	43361644	42358024	42554888	44859556	39959320	44444364	45301668	48862928	44816440	48895684
528.779	2	0.9473654, 0.98095816	59.884	YTPLYPFR	1	RM04_MOUSE	39S ribosomal protein L4, mitochondrial OS=Mus musculus GN=Mrpl4 PE=2 SV=1	SP|Q9DCU6|RM04_MOUSE	22855754	26460580	27744298	24639702	22656584	23181140	27243576	20272900	22044746	22800908	27096848	22283052	29719766
447.586	3	0.7558535, 0.96848196, 0.9747585	51.024	RPVQAWVESLR	1	RM04_MOUSE	39S ribosomal protein L4, mitochondrial OS=Mus musculus GN=Mrpl4 PE=2 SV=1	SP|Q9DCU6|RM04_MOUSE	8.10376e+06	16222203	11145798	17860008	17773726	12977204	13463884	11986726	15723476	16611413	13217788	15541866	13205400
493.281	3	0.56951284, 0.9456981, 0.9496031, 0.9705622	66.45	LDIVHQVAIWQR	1	RM04_MOUSE	39S ribosomal protein L4, mitochondrial OS=Mus musculus GN=Mrpl4 PE=2 SV=1	SP|Q9DCU6|RM04_MOUSE	21373018	14463985	23021868	20890946	12031557	14708313	15221053	11580119	14561140	10078496	16885636	17330484	10176954
693.351	3	0.9656363, 0.9690899	72.356	HWGSSVLLVDLTHEEMPK	0.6	RM04_MOUSE	39S ribosomal protein L4, mitochondrial OS=Mus musculus GN=Mrpl4 PE=2 SV=1	SP|Q9DCU6|RM04_MOUSE	9488485	1.62678e+06	315062	4048913	2068118	158746	5335531	3.87026e+06	1.17622e+06	0	832138	734028	69945.9
725.841	2	0.8364188, 0.9182576, 0.9458372, 0.9737114	67.197	GPTSYYYMLPMK	1	RM04_MOUSE	39S ribosomal protein L4, mitochondrial OS=Mus musculus GN=Mrpl4 PE=2 SV=1	SP|Q9DCU6|RM04_MOUSE	26056748	27064674	31686990	26592124	23025444	26266724	25075836	23690196	26490008	28675028	27681852	26241796	30914524
610.0003, 914.4966	2, 3	0.82992846, 0.8790416, 0.9166325, 0.95352894, 0.9690649, 0.97485363, 0.9751357	91.774	ASQELIPIEDFITPVR	0.98, 1.0	RM40_MOUSE	39S ribosomal protein L40, mitochondrial OS=Mus musculus GN=Mrpl40 PE=2 SV=2	SP|Q9Z2Q5|RM40_MOUSE	40390756	33115768	35253744	41525348	32771544	31842238	35079208	30866546	37267672	37708280	39319040	39153520	40976796
671.654	3	0.9736333, 0.9766803, 0.97924453	41.205	EGPHYTPPISNYQAPEGR	1	RM40_MOUSE	39S ribosomal protein L40, mitochondrial OS=Mus musculus GN=Mrpl40 PE=2 SV=2	SP|Q9Z2Q5|RM40_MOUSE	32522186	19568288	25203282	25176326	25083624	22505450	29792492	27447020	26112084	21772134	24124546	23720512	24849080
542.272	2	0.9360963, 0.9635984, 0.96718585	66.701	DTSLFPFEK	0.83	RM40_MOUSE	39S ribosomal protein L40, mitochondrial OS=Mus musculus GN=Mrpl40 PE=2 SV=2	SP|Q9Z2Q5|RM40_MOUSE	22630950	23240648	18925686	23859324	21088124	22339760	21789174	17784002	19132512	25255522	21951646	23860700	25250802
507.269	2	0.863696	37.822	VYTQVEFK	0.99	RM40_MOUSE	39S ribosomal protein L40, mitochondrial OS=Mus musculus GN=Mrpl40 PE=2 SV=2	SP|Q9Z2Q5|RM40_MOUSE	8967425	7559741	8269339	9349223	7.82538e+06	9395357	9756622	9691433	7.69838e+06	8191652	8448739	9941919	11797372
619.289	2	0.93751967, 0.95249844	33.256	EGTFDANNLEK	0.6	RM41_MOUSE	39S ribosomal protein L41, mitochondrial OS=Mus musculus GN=Mrpl41 PE=2 SV=1	SP|Q9CQN7|RM41_MOUSE	19592564	16026407	20434924	18395800	14821104	16261304	15511036	12388790	16575982	15896090	17082760	19962916	16471592
577.824	2	0.97048056, 0.9745538	42.707	APAGIDTPLTAK	1	RM41_MOUSE	39S ribosomal protein L41, mitochondrial OS=Mus musculus GN=Mrpl41 PE=2 SV=1	SP|Q9CQN7|RM41_MOUSE	17187624	20161294	21116516	21332022	21384238	22548468	23051302	19085588	21546536	19366286	19864550	20447062	24216750
454.766	2	0.93558204, 0.96615684, 0.9693361	54.964	LFQLYPK	1	RM41_MOUSE	39S ribosomal protein L41, mitochondrial OS=Mus musculus GN=Mrpl41 PE=2 SV=1	SP|Q9CQN7|RM41_MOUSE	21583126	17508554	17416492	17566878	16840874	15457064	19920486	13497487	17088256	17211468	20072302	18547512	22306186
708.89	2	0.8074689, 0.9303637, 0.9467496, 0.9608928	58.756	ALFQETVAPAIEK	1	RM41_MOUSE	39S ribosomal protein L41, mitochondrial OS=Mus musculus GN=Mrpl41 PE=2 SV=1	SP|Q9CQN7|RM41_MOUSE	18631764	13539517	18254474	20205520	17135590	15482564	22745702	18927880	14900878	17088824	22549828	20303356	18290562
578.27	2	0.8453624, 0.89643717	31.779	YGFEPTQEGK	0.72	RM41_MOUSE	39S ribosomal protein L41, mitochondrial OS=Mus musculus GN=Mrpl41 PE=2 SV=1	SP|Q9CQN7|RM41_MOUSE	7543845	13447674	13909441	7.75379e+06	7689815	11246592	13553324	5547768	7049648	10871447	13882239	12150150	12925388
388.237	2	0.969672	44.063	LSLSLSR	1	RM43_MOUSE	39S ribosomal protein L43, mitochondrial OS=Mus musculus GN=Mrpl43 PE=2 SV=1	SP|Q99N89|RM43_MOUSE	4931479	8792616	8756977	8718574	7.88444e+06	8.19161e+06	6.27596e+06	5.66475e+06	8203117	7.3918e+06	5.52325e+06	8750538	10500880
593.825	2	0.95370203, 0.9568915	46.202	LADQSGLDVIR	1	RM43_MOUSE	39S ribosomal protein L43, mitochondrial OS=Mus musculus GN=Mrpl43 PE=2 SV=1	SP|Q99N89|RM43_MOUSE	17796352	18755508	17650782	14628025	14883441	16672758	19025214	18461496	17923750	20583970	14287094	18144188	19907890
396.547	3	0.8766737, 0.96231043	30.955	LADQ[129.0426]SGLDVIR	0.79	RM43_MOUSE	39S ribosomal protein L43, mitochondrial OS=Mus musculus GN=Mrpl43 PE=2 SV=1		8448693	11365309	8.04038e+06	6339264	11429582	9030478	8496193	11107765	11831491	6765268	10148746	9609499	6.25738e+06
[truncated: 47,366 more rows]

## Sheet: Table S4
Table S4. List of 5409 proteins identified in the proteomics study
[truncated: 5,410 more rows]

## Sheet: Table S5
Table S5. List of 3837 proteins identified in the proteomics study with ProteinTeller score >0.87
[truncated: 3,838 more rows]

[truncated: 5 more sheets: Table S6, Table S7, Table S8, Table S9, Table S10]
